# Supplementary material for: When resolution does matter: Modelling indirect contacts in dairy farms at different levels of detail
Source: PLoS One. 2019 Oct 17;14(10):e0223652. doi: 10.1371/journal.pone.0223652 (PMC6797332; doi:10.1371/journal.pone.0223652)
Supplement: S1 Dataset — File related to cattle movements occurred in the study area during a 3-month-period, from September 1st to November 30th, 2014. This dataset was derived from the information extracted from the Italian National Bovine Database (BDN). Each row represents the movement of a batch and contains the anonymized IDs of the two farms of transport origin and destination, and the movement date. (CSV) [file pone.0223652.s004.csv]

origin (farm)	destination (farm)	day
farm_732	farm_280	01/09/2014
farm_41	farm_280	01/09/2014
farm_234	farm_218	01/09/2014
farm_326	farm_280	02/09/2014
farm_327	farm_280	02/09/2014
farm_218	farm_234	02/09/2014
farm_494	farm_179	02/09/2014
farm_573	farm_592	02/09/2014
farm_618	farm_785	02/09/2014
farm_786	farm_59	02/09/2014
farm_23	farm_280	03/09/2014
farm_867	farm_898	05/09/2014
farm_415	farm_797	05/09/2014
farm_645	farm_500	05/09/2014
farm_780	farm_564	05/09/2014
farm_15	farm_280	09/09/2014
farm_200	farm_785	09/09/2014
farm_159	farm_769	10/09/2014
farm_284	farm_136	10/09/2014
farm_301	farm_340	10/09/2014
farm_593	farm_581	10/09/2014
farm_529	farm_518	11/09/2014
farm_539	farm_539	11/09/2014
farm_181	farm_172	12/09/2014
farm_669	farm_123	12/09/2014
farm_494	farm_160	14/09/2014
farm_634	farm_135	15/09/2014
farm_487	farm_280	16/09/2014
farm_108	farm_735	16/09/2014
farm_200	farm_787	16/09/2014
farm_214	farm_214	16/09/2014
farm_239	farm_650	16/09/2014
farm_276	farm_277	16/09/2014
farm_277	farm_276	16/09/2014
farm_814	farm_547	16/09/2014
farm_868	farm_787	16/09/2014
farm_681	farm_810	17/09/2014
farm_686	farm_51	17/09/2014
farm_704	farm_679	17/09/2014
farm_218	farm_234	18/09/2014
farm_585	farm_280	18/09/2014
farm_22	farm_280	19/09/2014
farm_59	farm_64	20/09/2014
farm_131	farm_138	20/09/2014
farm_551	farm_456	20/09/2014
farm_704	farm_184	20/09/2014
farm_766	farm_766	22/09/2014
farm_9	farm_31	23/09/2014
farm_278	farm_324	23/09/2014
farm_579	farm_577	23/09/2014
farm_115	farm_211	24/09/2014
farm_200	farm_486	24/09/2014
farm_218	farm_234	24/09/2014
farm_200	farm_486	25/09/2014
farm_227	farm_135	26/09/2014
farm_814	farm_612	26/09/2014
farm_280	farm_151	27/09/2014
farm_336	farm_336	27/09/2014
farm_399	farm_265	27/09/2014
farm_762	farm_502	27/09/2014
farm_341	farm_352	29/09/2014
farm_352	farm_341	29/09/2014
farm_786	farm_712	29/09/2014
farm_411	farm_411	30/09/2014
farm_700	farm_787	30/09/2014
farm_621	farm_618	01/10/2014
farm_682	farm_812	01/10/2014
farm_720	farm_720	01/10/2014
farm_69	farm_724	02/10/2014
farm_129	farm_631	02/10/2014
farm_159	farm_886	02/10/2014
farm_200	farm_486	02/10/2014
farm_724	farm_69	02/10/2014
farm_825	farm_143	02/10/2014
farm_796	farm_425	03/10/2014
farm_813	farm_51	03/10/2014
farm_501	farm_135	04/10/2014
farm_814	farm_612	04/10/2014
farm_254	farm_652	06/10/2014
farm_724	farm_69	06/10/2014
farm_198	farm_59	07/10/2014
farm_341	farm_352	07/10/2014
farm_352	farm_341	07/10/2014
farm_481	farm_642	07/10/2014
farm_114	farm_28	08/10/2014
farm_159	farm_792	08/10/2014
farm_276	farm_277	08/10/2014
farm_277	farm_276	08/10/2014
farm_589	farm_280	08/10/2014
farm_786	farm_704	08/10/2014
farm_792	farm_161	09/10/2014
farm_658	farm_657	10/10/2014
farm_887	farm_717	11/10/2014
farm_134	farm_285	13/10/2014
farm_348	farm_314	13/10/2014
farm_475	farm_647	13/10/2014
farm_786	farm_245	13/10/2014
farm_181	farm_120	14/10/2014
farm_214	farm_214	14/10/2014
farm_301	farm_395	14/10/2014
farm_667	farm_642	14/10/2014
farm_763	farm_342	14/10/2014
farm_277	farm_276	15/10/2014
farm_529	farm_186	15/10/2014
farm_280	farm_368	16/10/2014
farm_341	farm_352	16/10/2014
farm_352	farm_341	16/10/2014
farm_412	farm_412	17/10/2014
farm_330	farm_280	19/10/2014
farm_475	farm_475	20/10/2014
farm_786	farm_721	20/10/2014
farm_786	farm_739	20/10/2014
farm_152	farm_280	21/10/2014
farm_277	farm_276	21/10/2014
farm_786	farm_656	21/10/2014
farm_455	farm_186	22/10/2014
farm_473	farm_481	22/10/2014
farm_475	farm_475	22/10/2014
farm_216	farm_712	23/10/2014
farm_687	farm_787	23/10/2014
farm_755	farm_412	23/10/2014
farm_129	farm_409	24/10/2014
farm_339	farm_847	24/10/2014
farm_755	farm_412	24/10/2014
farm_271	farm_201	25/10/2014
farm_549	farm_525	25/10/2014
farm_37	farm_280	27/10/2014
farm_68	farm_280	27/10/2014
farm_488	farm_280	27/10/2014
farm_277	farm_276	27/10/2014
farm_727	farm_280	28/10/2014
farm_199	farm_787	28/10/2014
farm_537	farm_537	28/10/2014
farm_786	farm_616	28/10/2014
farm_882	farm_136	28/10/2014
farm_129	farm_171	29/10/2014
farm_562	farm_265	29/10/2014
farm_645	farm_500	29/10/2014
farm_129	farm_409	30/10/2014
farm_782	farm_818	30/10/2014
farm_88	farm_131	03/11/2014
farm_539	farm_539	03/11/2014
farm_244	farm_244	04/11/2014
farm_276	farm_277	04/11/2014
farm_277	farm_276	04/11/2014
farm_234	farm_218	05/11/2014
farm_539	farm_539	05/11/2014
farm_858	farm_280	06/11/2014
farm_293	farm_214	06/11/2014
farm_569	farm_303	06/11/2014
farm_569	farm_310	06/11/2014
farm_569	farm_316	06/11/2014
farm_569	farm_456	06/11/2014
farm_23	farm_280	07/11/2014
farm_569	farm_161	07/11/2014
farm_569	farm_316	07/11/2014
farm_569	farm_318	07/11/2014
farm_875	farm_876	07/11/2014
farm_341	farm_352	08/11/2014
farm_352	farm_341	08/11/2014
farm_786	farm_205	08/11/2014
farm_786	farm_362	09/11/2014
farm_867	farm_901	10/11/2014
farm_38	farm_280	10/11/2014
farm_274	farm_380	10/11/2014
farm_281	farm_582	11/11/2014
farm_311	farm_81	11/11/2014
farm_526	farm_150	11/11/2014
farm_578	farm_582	11/11/2014
farm_589	farm_280	11/11/2014
farm_792	farm_551	11/11/2014
farm_796	farm_401	11/11/2014
farm_796	farm_418	11/11/2014
farm_814	farm_304	11/11/2014
farm_339	farm_847	12/11/2014
farm_569	farm_171	12/11/2014
farm_569	farm_792	12/11/2014
farm_569	farm_798	12/11/2014
farm_633	farm_206	12/11/2014
farm_131	farm_135	13/11/2014
farm_198	farm_59	13/11/2014
farm_218	farm_234	13/11/2014
farm_399	farm_265	13/11/2014
farm_726	farm_725	13/11/2014
farm_253	farm_538	14/11/2014
farm_492	farm_314	14/11/2014
farm_814	farm_612	15/11/2014
farm_184	farm_59	16/11/2014
farm_762	farm_502	16/11/2014
farm_772	farm_135	16/11/2014
farm_86	farm_155	17/11/2014
farm_114	farm_587	17/11/2014
farm_858	farm_280	17/11/2014
farm_273	farm_792	17/11/2014
farm_473	farm_481	18/11/2014
farm_624	farm_56	18/11/2014
farm_687	farm_787	18/11/2014
farm_882	farm_136	18/11/2014
farm_126	farm_882	19/11/2014
farm_181	farm_409	19/11/2014
farm_882	farm_136	19/11/2014
farm_117	farm_340	20/11/2014
farm_200	farm_486	20/11/2014
farm_475	farm_475	20/11/2014
farm_683	farm_592	20/11/2014
farm_501	farm_135	21/11/2014
farm_134	farm_704	21/11/2014
farm_301	farm_843	21/11/2014
farm_301	farm_814	21/11/2014
farm_814	farm_813	21/11/2014
farm_301	farm_448	22/11/2014
farm_341	farm_123	22/11/2014
farm_352	farm_123	22/11/2014
farm_352	farm_341	22/11/2014
farm_353	farm_334	22/11/2014
farm_814	farm_813	22/11/2014
farm_329	farm_280	24/11/2014
farm_341	farm_352	24/11/2014
farm_352	farm_341	24/11/2014
farm_786	farm_712	24/11/2014
farm_857	farm_185	25/11/2014
farm_67	farm_704	25/11/2014
farm_301	farm_809	25/11/2014
farm_740	farm_735	25/11/2014
farm_159	farm_854	26/11/2014
farm_539	farm_539	26/11/2014
farm_68	farm_280	27/11/2014
farm_93	farm_828	27/11/2014
farm_589	farm_280	27/11/2014
farm_162	farm_161	28/11/2014
farm_886	farm_168	28/11/2014
farm_545	farm_258	29/11/2014
farm_847	farm_339	29/11/2014
farm_64	farm_59	30/11/2014
