# Supplementary material for: When resolution does matter: Modelling indirect contacts in dairy farms at different levels of detail
Source: PLoS One. 2019 Oct 17;14(10):e0223652. doi: 10.1371/journal.pone.0223652 (PMC6797332; doi:10.1371/journal.pone.0223652)
Supplement: S2 Dataset — File related to on-farm visits by calf transportation trucks occurred in the study area during a 3-month-period, from September 1st to November 30th, 2014. This dataset was obtained by integrating the information obtained from the Italian National Bovine Database (BDN) and the data collected through the documents Modello 4 (M4). Each row represents the movement of a batch from a farm to an assembly center and contains the following anonymized information: the ID of the origin farm, the ID of the destination assembly center, the movement date, the ID of the truck, the ID of the transportation company owning it and the exact time of animal loading. (CSV) [file pone.0223652.s005.csv]

origin (farm)	destination (assembly center)	day	transportation company	truck	hour
farm_243	assemby_1	01/09/2014	transp_3	truck_10	9
farm_590	assemby_1	01/09/2014	transp_3	truck_10	10.3
farm_743	assemby_1	01/09/2014	transp_3	truck_10	15.3
farm_739	assemby_1	01/09/2014	transp_3	truck_10	16
farm_747	assemby_1	01/09/2014	transp_3	truck_10	16.15
farm_608	assemby_1	01/09/2014	transp_3	truck_10	17
farm_653	assemby_1	01/09/2014	transp_3	truck_10	17.3
farm_382	assemby_1	01/09/2014	transp_32	truck_13	9
farm_385	assemby_1	01/09/2014	transp_32	truck_13	9
farm_508	assemby_1	01/09/2014	transp_32	truck_13	9
farm_601	assemby_1	01/09/2014	transp_32	truck_13	9
farm_603	assemby_1	01/09/2014	transp_32	truck_13	9
farm_402	assemby_1	01/09/2014	transp_16	truck_16	10
farm_437	assemby_1	01/09/2014	transp_16	truck_16	11.4
farm_462	assemby_1	01/09/2014	transp_16	truck_16	14
farm_433	assemby_1	01/09/2014	transp_16	truck_16	15
farm_160	assemby_1	01/09/2014	transp_27	truck_23	8.1
farm_455	assemby_1	01/09/2014	transp_27	truck_23	12
farm_682	assemby_1	01/09/2014	transp_7	truck_24	15.4
farm_457	assemby_2	01/09/2014	transp_36	truck_33	5.3
farm_415	assemby_2	01/09/2014	transp_36	truck_33	6
farm_491	assemby_2	01/09/2014	transp_36	truck_33	6.3
farm_162	assemby_2	01/09/2014	transp_36	truck_33	15
farm_180	assemby_2	01/09/2014	transp_36	truck_33	15.4
farm_176	assemby_2	01/09/2014	transp_36	truck_33	16
farm_182	assemby_2	01/09/2014	transp_36	truck_33	16.3
farm_166	assemby_2	01/09/2014	transp_36	truck_33	17.1
farm_174	assemby_2	01/09/2014	transp_36	truck_33	17.3
farm_164	assemby_2	01/09/2014	transp_36	truck_33	18
farm_557	assemby_1	01/09/2014	transp_27	truck_34	6
farm_331	assemby_1	01/09/2014	transp_27	truck_34	6.3
farm_347	assemby_1	01/09/2014	transp_27	truck_34	7.4
farm_191	assemby_1	01/09/2014	transp_27	truck_34	8.1
farm_399	assemby_1	01/09/2014	transp_27	truck_34	8.1
farm_122	assemby_1	01/09/2014	transp_27	truck_34	9.1
farm_850	assemby_1	01/09/2014	transp_27	truck_34	9.1
farm_540	assemby_1	01/09/2014	transp_27	truck_40	9
farm_668	assemby_1	01/09/2014	transp_27	truck_40	10
farm_269	assemby_1	01/09/2014	transp_27	truck_40	12
farm_566	assemby_1	01/09/2014	transp_34	truck_49	12
farm_574	assemby_1	01/09/2014	transp_34	truck_49	12
farm_124	assemby_1	01/09/2014	transp_34	truck_49	13
farm_572	assemby_1	01/09/2014	transp_34	truck_49	16
farm_414	assemby_1	01/09/2014	transp_34	truck_49	17.3
farm_393	assemby_1	01/09/2014	transp_28	truck_5	9
farm_558	assemby_1	01/09/2014	transp_28	truck_5	9.3
farm_541	assemby_1	01/09/2014	transp_28	truck_5	11
farm_778	assemby_2	01/09/2014	transp_36	truck_6	6
farm_118	assemby_2	01/09/2014	transp_36	truck_6	7.1
farm_380	assemby_2	01/09/2014	transp_36	truck_6	9.4
farm_378	assemby_2	01/09/2014	transp_36	truck_6	11
farm_854	assemby_2	01/09/2014	transp_36	truck_6	12.1
farm_452	assemby_2	01/09/2014	transp_36	truck_6	12.45
farm_440	assemby_2	01/09/2014	transp_36	truck_6	14.4
farm_349	assemby_2	01/09/2014	transp_36	truck_6	15.3
farm_311	assemby_2	01/09/2014	transp_36	truck_6	16
farm_275	assemby_4	02/09/2014	transp_21	truck_1	7.3
farm_276	assemby_4	02/09/2014	transp_21	truck_1	8
farm_277	assemby_4	02/09/2014	transp_21	truck_1	8
farm_150	assemby_4	02/09/2014	transp_21	truck_1	9
farm_856	assemby_4	02/09/2014	transp_21	truck_1	11
farm_128	assemby_4	02/09/2014	transp_21	truck_1	12
farm_833	assemby_4	02/09/2014	transp_21	truck_1	12.4
farm_265	assemby_1	02/09/2014	transp_3	truck_10	6
farm_237	assemby_1	02/09/2014	transp_3	truck_10	6.3
farm_263	assemby_1	02/09/2014	transp_3	truck_10	7
farm_252	assemby_1	02/09/2014	transp_3	truck_10	7.3
farm_241	assemby_1	02/09/2014	transp_3	truck_10	7.45
farm_211	assemby_1	02/09/2014	transp_3	truck_10	8
farm_218	assemby_1	02/09/2014	transp_3	truck_10	8.15
farm_242	assemby_1	02/09/2014	transp_3	truck_10	8.45
farm_48	assemby_6	02/09/2014	transp_13	truck_12	5.15
farm_843	assemby_1	02/09/2014	transp_13	truck_12	6
farm_60	assemby_6	02/09/2014	transp_13	truck_12	6.3
farm_565	assemby_6	02/09/2014	transp_13	truck_12	7.3
farm_374	assemby_1	02/09/2014	transp_28	truck_14	7
farm_373	assemby_1	02/09/2014	transp_28	truck_14	7.15
farm_825	assemby_1	02/09/2014	transp_28	truck_14	8
farm_840	assemby_1	02/09/2014	transp_28	truck_14	8.3
farm_147	assemby_1	02/09/2014	transp_28	truck_14	9
farm_639	assemby_5	02/09/2014	transp_29	truck_15	6.3
farm_641	assemby_5	02/09/2014	transp_29	truck_15	6.3
farm_630	assemby_5	02/09/2014	transp_29	truck_15	7
farm_209	assemby_5	02/09/2014	transp_29	truck_15	7.15
farm_606	assemby_5	02/09/2014	transp_29	truck_15	8
farm_659	assemby_5	02/09/2014	transp_29	truck_15	8.45
farm_663	assemby_5	02/09/2014	transp_29	truck_15	9.15
farm_720	assemby_5	02/09/2014	transp_29	truck_15	9.3
farm_862	assemby_5	02/09/2014	transp_29	truck_15	9.45
farm_583	assemby_4	02/09/2014	transp_10	truck_17	6.45
farm_578	assemby_4	02/09/2014	transp_10	truck_17	7.15
farm_587	assemby_4	02/09/2014	transp_10	truck_17	8.3
farm_25	assemby_4	02/09/2014	transp_10	truck_17	10.2
farm_888	assemby_5	02/09/2014	transp_12	truck_18	7.3
farm_595	assemby_5	02/09/2014	transp_12	truck_18	8
farm_737	assemby_5	02/09/2014	transp_12	truck_18	10.3
farm_754	assemby_5	02/09/2014	transp_12	truck_18	11.2
farm_133	assemby_5	02/09/2014	transp_12	truck_18	12
farm_873	assemby_5	02/09/2014	transp_31	truck_19	7.15
farm_244	assemby_5	02/09/2014	transp_31	truck_19	8
farm_99	assemby_5	02/09/2014	transp_31	truck_19	8.4
farm_111	assemby_5	02/09/2014	transp_31	truck_19	9.1
farm_103	assemby_5	02/09/2014	transp_31	truck_19	9.3
farm_748	assemby_5	02/09/2014	transp_31	truck_19	10
farm_744	assemby_5	02/09/2014	transp_31	truck_19	10.3
farm_593	assemby_4	02/09/2014	transp_33	truck_2	6
farm_45	assemby_4	02/09/2014	transp_33	truck_2	8
farm_77	assemby_4	02/09/2014	transp_33	truck_2	9
farm_20	assemby_4	02/09/2014	transp_33	truck_2	10
farm_728	assemby_4	02/09/2014	transp_33	truck_2	10
farm_284	assemby_4	02/09/2014	transp_33	truck_2	12
farm_65	assemby_1	02/09/2014	transp_4	truck_21	9.3
farm_528	assemby_4	02/09/2014	transp_2	truck_22	7.3
farm_761	assemby_4	02/09/2014	transp_2	truck_22	8.1
farm_756	assemby_4	02/09/2014	transp_2	truck_22	8.5
farm_597	assemby_4	02/09/2014	transp_2	truck_22	9.3
farm_811	assemby_4	02/09/2014	transp_2	truck_22	10.1
farm_495	assemby_4	02/09/2014	transp_2	truck_22	11.3
farm_384	assemby_1	02/09/2014	transp_7	truck_24	6.5
farm_292	assemby_1	02/09/2014	transp_7	truck_24	7
farm_691	assemby_1	02/09/2014	transp_7	truck_24	7.3
farm_681	assemby_1	02/09/2014	transp_7	truck_24	8
farm_686	assemby_1	02/09/2014	transp_7	truck_24	8.15
farm_816	assemby_1	02/09/2014	transp_7	truck_24	9.1
farm_800	assemby_4	02/09/2014	transp_6	truck_27	7.4
farm_794	assemby_4	02/09/2014	transp_6	truck_27	8.1
farm_448	assemby_4	02/09/2014	transp_6	truck_27	9.4
farm_19	assemby_5	02/09/2014	transp_18	truck_28	7
farm_1	assemby_5	02/09/2014	transp_18	truck_28	7.3
farm_16	assemby_5	02/09/2014	transp_18	truck_28	8
farm_134	assemby_5	02/09/2014	transp_18	truck_28	8.3
farm_127	assemby_5	02/09/2014	transp_18	truck_28	10
farm_561	assemby_5	02/09/2014	transp_18	truck_28	10.3
farm_230	assemby_4	02/09/2014	transp_25	truck_29	7
farm_632	assemby_4	02/09/2014	transp_25	truck_29	7.4
farm_636	assemby_4	02/09/2014	transp_25	truck_29	8
farm_483	assemby_4	02/09/2014	transp_25	truck_29	9
farm_470	assemby_4	02/09/2014	transp_25	truck_29	9.5
farm_472	assemby_4	02/09/2014	transp_25	truck_29	10.3
farm_264	assemby_4	02/09/2014	transp_25	truck_29	11
farm_224	assemby_4	02/09/2014	transp_25	truck_29	12
farm_229	assemby_4	02/09/2014	transp_25	truck_29	12
farm_206	assemby_4	02/09/2014	transp_25	truck_29	12.4
farm_227	assemby_4	02/09/2014	transp_25	truck_29	13.2
farm_480	assemby_4	02/09/2014	transp_25	truck_29	14.2
farm_37	assemby_4	02/09/2014	transp_30	truck_3	6
farm_42	assemby_4	02/09/2014	transp_30	truck_3	7
farm_280	assemby_4	02/09/2014	transp_30	truck_3	12
farm_770	assemby_4	02/09/2014	transp_30	truck_3	13
farm_727	assemby_4	02/09/2014	transp_30	truck_3	14
farm_152	assemby_4	02/09/2014	transp_30	truck_3	15
farm_71	assemby_4	02/09/2014	transp_6	truck_30	6
farm_791	assemby_4	02/09/2014	transp_6	truck_30	6.3
farm_591	assemby_4	02/09/2014	transp_6	truck_30	7
farm_466	assemby_4	02/09/2014	transp_6	truck_30	8
farm_808	assemby_4	02/09/2014	transp_6	truck_30	8
farm_454	assemby_4	02/09/2014	transp_6	truck_30	8.2
farm_431	assemby_4	02/09/2014	transp_6	truck_30	9
farm_388	assemby_4	02/09/2014	transp_6	truck_30	10.2
farm_136	assemby_4	02/09/2014	transp_33	truck_31	8
farm_497	assemby_4	02/09/2014	transp_33	truck_31	8
farm_357	assemby_4	02/09/2014	transp_33	truck_31	10
farm_774	assemby_4	02/09/2014	transp_33	truck_31	12
farm_135	assemby_4	02/09/2014	transp_33	truck_31	14
farm_645	assemby_4	02/09/2014	transp_33	truck_31	15
farm_345	assemby_2	02/09/2014	transp_36	truck_33	5.4
farm_847	assemby_2	02/09/2014	transp_36	truck_33	6
farm_351	assemby_2	02/09/2014	transp_36	truck_33	6.3
farm_496	assemby_2	02/09/2014	transp_36	truck_33	7
farm_54	assemby_2	02/09/2014	transp_36	truck_33	7.4
farm_46	assemby_2	02/09/2014	transp_36	truck_33	8
farm_610	assemby_2	02/09/2014	transp_36	truck_33	8.4
farm_400	assemby_2	02/09/2014	transp_36	truck_33	9.2
farm_404	assemby_2	02/09/2014	transp_36	truck_33	9.45
farm_405	assemby_2	02/09/2014	transp_36	truck_33	10
farm_403	assemby_2	02/09/2014	transp_36	truck_33	10.15
farm_131	assemby_4	02/09/2014	transp_11	truck_35	6
farm_539	assemby_4	02/09/2014	transp_11	truck_35	7
farm_548	assemby_4	02/09/2014	transp_11	truck_35	7
farm_563	assemby_4	02/09/2014	transp_11	truck_35	9
farm_48	assemby_1	02/09/2014	transp_13	truck_38	5
farm_622	assemby_6	02/09/2014	transp_13	truck_38	6
farm_784	assemby_6	02/09/2014	transp_13	truck_38	6.1
farm_688	assemby_6	02/09/2014	transp_13	truck_38	6.2
farm_692	assemby_6	02/09/2014	transp_13	truck_38	6.4
farm_683	assemby_1	02/09/2014	transp_13	truck_38	6.4
farm_612	assemby_1	02/09/2014	transp_13	truck_38	7
farm_612	assemby_6	02/09/2014	transp_13	truck_38	7.1
farm_565	assemby_1	02/09/2014	transp_13	truck_38	7.2
farm_814	assemby_1	02/09/2014	transp_13	truck_38	7.5
farm_573	assemby_1	02/09/2014	transp_13	truck_38	8.4
farm_700	assemby_1	02/09/2014	transp_13	truck_38	9
farm_849	assemby_1	02/09/2014	transp_13	truck_38	9
farm_8	assemby_4	02/09/2014	transp_24	truck_39	8
farm_5	assemby_4	02/09/2014	transp_24	truck_39	8.3
farm_7	assemby_4	02/09/2014	transp_24	truck_39	9
farm_10	assemby_4	02/09/2014	transp_24	truck_39	9.3
farm_33	assemby_4	02/09/2014	transp_24	truck_39	10
farm_31	assemby_4	02/09/2014	transp_24	truck_39	10.3
farm_32	assemby_4	02/09/2014	transp_24	truck_39	11.3
farm_73	assemby_4	02/09/2014	transp_24	truck_39	13.3
farm_200	assemby_5	02/09/2014	transp_35	truck_4	7
farm_199	assemby_5	02/09/2014	transp_35	truck_4	7.15
farm_871	assemby_5	02/09/2014	transp_35	truck_4	8
farm_677	assemby_5	02/09/2014	transp_35	truck_4	10
farm_621	assemby_5	02/09/2014	transp_35	truck_4	10.3
farm_624	assemby_5	02/09/2014	transp_35	truck_4	10.45
farm_616	assemby_5	02/09/2014	transp_35	truck_4	10.5
farm_788	assemby_5	02/09/2014	transp_35	truck_4	11
farm_786	assemby_5	02/09/2014	transp_35	truck_4	11.15
farm_618	assemby_5	02/09/2014	transp_35	truck_4	11.45
farm_406	assemby_6	02/09/2014	transp_13	truck_42	5.3
farm_568	assemby_6	02/09/2014	transp_13	truck_42	5.4
farm_684	assemby_6	02/09/2014	transp_13	truck_42	5.5
farm_683	assemby_6	02/09/2014	transp_13	truck_42	6.15
farm_293	assemby_6	02/09/2014	transp_13	truck_42	7
farm_52	assemby_6	02/09/2014	transp_13	truck_42	8
farm_573	assemby_6	02/09/2014	transp_13	truck_42	8.3
farm_62	assemby_1	02/09/2014	transp_13	truck_42	9
farm_214	assemby_4	02/09/2014	transp_1	truck_44	8.3
farm_247	assemby_4	02/09/2014	transp_1	truck_44	9.3
farm_267	assemby_4	02/09/2014	transp_1	truck_44	10
farm_650	assemby_4	02/09/2014	transp_1	truck_44	10.3
farm_526	assemby_4	02/09/2014	transp_1	truck_44	12
farm_499	assemby_4	02/09/2014	transp_1	truck_44	12.2
farm_411	assemby_4	02/09/2014	transp_1	truck_44	12.3
farm_832	assemby_5	02/09/2014	transp_8	truck_46	6.3
farm_517	assemby_5	02/09/2014	transp_8	truck_46	7
farm_251	assemby_5	02/09/2014	transp_8	truck_46	8
farm_240	assemby_5	02/09/2014	transp_8	truck_46	8.15
farm_726	assemby_5	02/09/2014	transp_8	truck_46	9
farm_649	assemby_5	02/09/2014	transp_8	truck_46	10
farm_667	assemby_5	02/09/2014	transp_8	truck_46	10.15
farm_605	assemby_5	02/09/2014	transp_8	truck_46	11
farm_738	assemby_5	02/09/2014	transp_8	truck_46	11.3
farm_520	assemby_5	02/09/2014	transp_8	truck_46	13
farm_546	assemby_1	02/09/2014	transp_28	truck_5	7.3
farm_316	assemby_2	02/09/2014	transp_36	truck_6	6
farm_792	assemby_2	02/09/2014	transp_36	truck_6	6
farm_766	assemby_2	02/09/2014	transp_36	truck_6	7.3
farm_484	assemby_2	02/09/2014	transp_36	truck_6	8.2
farm_313	assemby_2	02/09/2014	transp_36	truck_6	9
farm_319	assemby_2	02/09/2014	transp_36	truck_6	9.4
farm_629	assemby_5	02/09/2014	transp_15	truck_7	8
farm_298	assemby_5	02/09/2014	transp_15	truck_7	9
farm_609	assemby_5	02/09/2014	transp_15	truck_7	12
farm_108	assemby_5	02/09/2014	transp_9	truck_8	8.15
farm_101	assemby_5	02/09/2014	transp_9	truck_8	8.3
farm_735	assemby_5	02/09/2014	transp_9	truck_8	9
farm_889	assemby_5	02/09/2014	transp_9	truck_8	10
farm_129	assemby_4	02/09/2014	transp_14	truck_9	5.3
farm_839	assemby_4	02/09/2014	transp_14	truck_9	6
farm_562	assemby_4	02/09/2014	transp_14	truck_9	6.5
farm_837	assemby_4	02/09/2014	transp_14	truck_9	7.1
farm_100	assemby_4	02/09/2014	transp_14	truck_9	8.3
farm_107	assemby_4	02/09/2014	transp_14	truck_9	10
farm_28	assemby_4	02/09/2014	transp_14	truck_9	10.1
farm_634	assemby_1	08/09/2014	transp_3	truck_10	8.3
farm_653	assemby_1	08/09/2014	transp_3	truck_10	9.3
farm_608	assemby_1	08/09/2014	transp_3	truck_10	11
farm_70	assemby_1	08/09/2014	transp_32	truck_13	9
farm_261	assemby_1	08/09/2014	transp_32	truck_13	9
farm_524	assemby_1	08/09/2014	transp_32	truck_13	9
farm_836	assemby_1	08/09/2014	transp_28	truck_14	6
farm_825	assemby_1	08/09/2014	transp_28	truck_14	17.3
farm_425	assemby_1	08/09/2014	transp_16	truck_16	12.3
farm_430	assemby_1	08/09/2014	transp_16	truck_16	14
farm_462	assemby_1	08/09/2014	transp_16	truck_16	15
farm_437	assemby_1	08/09/2014	transp_16	truck_16	15.3
farm_534	assemby_1	08/09/2014	transp_4	truck_21	10.3
farm_571	assemby_1	08/09/2014	transp_4	truck_21	10.5
farm_65	assemby_1	08/09/2014	transp_4	truck_21	11.3
farm_569	assemby_1	08/09/2014	transp_4	truck_21	12.1
farm_785	assemby_1	08/09/2014	transp_4	truck_21	13.15
farm_848	assemby_1	08/09/2014	transp_4	truck_21	14.15
farm_557	assemby_1	08/09/2014	transp_27	truck_23	6.3
farm_334	assemby_1	08/09/2014	transp_27	truck_23	7
farm_506	assemby_1	08/09/2014	transp_27	truck_23	8
farm_845	assemby_1	08/09/2014	transp_27	truck_23	8
farm_342	assemby_3	08/09/2014	transp_27	truck_23	8.1
farm_399	assemby_1	08/09/2014	transp_27	truck_23	8.1
farm_775	assemby_1	08/09/2014	transp_27	truck_23	8.1
farm_336	assemby_3	08/09/2014	transp_27	truck_23	8.4
farm_312	assemby_1	08/09/2014	transp_27	truck_23	8.4
farm_193	assemby_3	08/09/2014	transp_27	truck_23	9.1
farm_185	assemby_3	08/09/2014	transp_27	truck_23	9.3
farm_302	assemby_3	08/09/2014	transp_27	truck_23	16.1
farm_550	assemby_3	08/09/2014	transp_27	truck_23	16.1
farm_171	assemby_2	08/09/2014	transp_36	truck_33	5.3
farm_162	assemby_2	08/09/2014	transp_36	truck_33	6
farm_166	assemby_2	08/09/2014	transp_36	truck_33	7
farm_186	assemby_2	08/09/2014	transp_36	truck_33	11.3
farm_120	assemby_2	08/09/2014	transp_36	truck_33	12
farm_416	assemby_2	08/09/2014	transp_36	truck_33	15.1
farm_438	assemby_2	08/09/2014	transp_36	truck_33	15.4
farm_456	assemby_2	08/09/2014	transp_36	truck_33	16
farm_446	assemby_2	08/09/2014	transp_36	truck_33	16.3
farm_803	assemby_2	08/09/2014	transp_36	truck_33	17
farm_350	assemby_3	08/09/2014	transp_27	truck_34	8.1
farm_269	assemby_1	08/09/2014	transp_27	truck_40	9
farm_513	assemby_1	08/09/2014	transp_27	truck_40	9.4
farm_169	assemby_1	08/09/2014	transp_27	truck_40	13
farm_344	assemby_3	08/09/2014	transp_27	truck_40	16.3
farm_393	assemby_1	08/09/2014	transp_28	truck_5	11
farm_757	assemby_1	08/09/2014	transp_28	truck_5	11.3
farm_769	assemby_1	08/09/2014	transp_28	truck_5	12
farm_272	assemby_2	08/09/2014	transp_36	truck_6	14.3
farm_343	assemby_2	08/09/2014	transp_36	truck_6	16
farm_339	assemby_2	08/09/2014	transp_36	truck_6	16.3
farm_396	assemby_2	08/09/2014	transp_36	truck_6	17.15
farm_270	assemby_4	09/09/2014	transp_21	truck_1	6
farm_275	assemby_4	09/09/2014	transp_21	truck_1	6.3
farm_279	assemby_4	09/09/2014	transp_21	truck_1	7
farm_278	assemby_4	09/09/2014	transp_21	truck_1	8
farm_434	assemby_4	09/09/2014	transp_21	truck_1	9
farm_515	assemby_4	09/09/2014	transp_21	truck_1	10
farm_527	assemby_4	09/09/2014	transp_21	truck_1	10.3
farm_265	assemby_1	09/09/2014	transp_3	truck_10	6
farm_237	assemby_1	09/09/2014	transp_3	truck_10	6.3
farm_263	assemby_1	09/09/2014	transp_3	truck_10	7
farm_252	assemby_1	09/09/2014	transp_3	truck_10	7.3
farm_255	assemby_1	09/09/2014	transp_3	truck_10	8
farm_657	assemby_1	09/09/2014	transp_3	truck_10	8.3
farm_664	assemby_1	09/09/2014	transp_3	truck_10	8.45
farm_145	assemby_2	09/09/2014	transp_22	truck_11	7.45
farm_726	assemby_2	09/09/2014	transp_22	truck_11	9
farm_759	assemby_2	09/09/2014	transp_22	truck_11	9.15
farm_769	assemby_2	09/09/2014	transp_22	truck_11	9.3
farm_530	assemby_2	09/09/2014	transp_22	truck_11	10
farm_48	assemby_6	09/09/2014	transp_13	truck_12	5.15
farm_60	assemby_6	09/09/2014	transp_13	truck_12	6.15
farm_293	assemby_6	09/09/2014	transp_13	truck_12	6.45
farm_708	assemby_6	09/09/2014	transp_13	truck_12	7
farm_673	assemby_6	09/09/2014	transp_13	truck_12	7.2
farm_149	assemby_6	09/09/2014	transp_13	truck_12	8
farm_143	assemby_1	09/09/2014	transp_28	truck_14	7
farm_838	assemby_1	09/09/2014	transp_28	truck_14	7.3
farm_829	assemby_1	09/09/2014	transp_28	truck_14	8
farm_142	assemby_1	09/09/2014	transp_28	truck_14	9
farm_834	assemby_1	09/09/2014	transp_28	truck_14	16
farm_824	assemby_1	09/09/2014	transp_28	truck_14	17
farm_639	assemby_5	09/09/2014	transp_29	truck_15	7
farm_641	assemby_5	09/09/2014	transp_29	truck_15	7.3
farm_630	assemby_5	09/09/2014	transp_29	truck_15	7.4
farm_479	assemby_5	09/09/2014	transp_29	truck_15	8
farm_660	assemby_5	09/09/2014	transp_29	truck_15	8.45
farm_720	assemby_5	09/09/2014	transp_29	truck_15	9.45
farm_722	assemby_5	09/09/2014	transp_29	truck_15	10
farm_846	assemby_5	09/09/2014	transp_29	truck_15	10.45
farm_102	assemby_5	09/09/2014	transp_12	truck_18	8
farm_98	assemby_5	09/09/2014	transp_12	truck_18	8.3
farm_745	assemby_5	09/09/2014	transp_12	truck_18	10
farm_474	assemby_5	09/09/2014	transp_12	truck_18	11
farm_266	assemby_5	09/09/2014	transp_12	truck_18	12.3
farm_389	assemby_5	09/09/2014	transp_31	truck_19	7.3
farm_110	assemby_5	09/09/2014	transp_31	truck_19	9
farm_736	assemby_5	09/09/2014	transp_31	truck_19	10
farm_528	assemby_4	09/09/2014	transp_2	truck_22	6.3
farm_761	assemby_4	09/09/2014	transp_2	truck_22	8
farm_760	assemby_4	09/09/2014	transp_2	truck_22	8.2
farm_370	assemby_4	09/09/2014	transp_2	truck_22	8.4
farm_756	assemby_4	09/09/2014	transp_2	truck_22	9.3
farm_507	assemby_4	09/09/2014	transp_2	truck_22	10
farm_545	assemby_4	09/09/2014	transp_2	truck_22	11
farm_495	assemby_4	09/09/2014	transp_2	truck_22	12
farm_890	assemby_1	09/09/2014	transp_27	truck_23	7.4
farm_857	assemby_1	09/09/2014	transp_27	truck_23	7.5
farm_317	assemby_1	09/09/2014	transp_27	truck_23	9.4
farm_709	assemby_1	09/09/2014	transp_7	truck_24	7
farm_714	assemby_1	09/09/2014	transp_7	truck_24	7.45
farm_288	assemby_1	09/09/2014	transp_7	truck_24	8.35
farm_810	assemby_1	09/09/2014	transp_7	truck_24	9.1
farm_420	assemby_5	09/09/2014	transp_6	truck_27	6
farm_444	assemby_4	09/09/2014	transp_6	truck_27	6.4
farm_800	assemby_4	09/09/2014	transp_6	truck_27	7
farm_806	assemby_4	09/09/2014	transp_6	truck_27	7.4
farm_428	assemby_5	09/09/2014	transp_6	truck_27	8.2
farm_795	assemby_4	09/09/2014	transp_6	truck_27	8.2
farm_460	assemby_4	09/09/2014	transp_6	truck_27	9
farm_435	assemby_4	09/09/2014	transp_6	truck_27	10
farm_807	assemby_4	09/09/2014	transp_6	truck_27	10.1
farm_542	assemby_4	09/09/2014	transp_6	truck_27	11
farm_4	assemby_5	09/09/2014	transp_18	truck_28	7.3
farm_877	assemby_5	09/09/2014	transp_18	truck_28	8
farm_881	assemby_5	09/09/2014	transp_18	truck_28	8.3
farm_16	assemby_5	09/09/2014	transp_18	truck_28	9
farm_13	assemby_4	09/09/2014	transp_25	truck_29	6.1
farm_14	assemby_4	09/09/2014	transp_25	truck_29	6.3
farm_91	assemby_4	09/09/2014	transp_25	truck_29	7
farm_104	assemby_4	09/09/2014	transp_25	truck_29	7
farm_231	assemby_4	09/09/2014	transp_25	truck_29	8
farm_210	assemby_4	09/09/2014	transp_25	truck_29	8.2
farm_213	assemby_4	09/09/2014	transp_25	truck_29	8.5
farm_483	assemby_4	09/09/2014	transp_25	truck_29	9.2
farm_468	assemby_4	09/09/2014	transp_25	truck_29	10
farm_360	assemby_4	09/09/2014	transp_25	truck_29	10.3
farm_106	assemby_4	09/09/2014	transp_25	truck_29	11.4
farm_224	assemby_4	09/09/2014	transp_25	truck_29	12
farm_222	assemby_4	09/09/2014	transp_25	truck_29	12.3
farm_226	assemby_4	09/09/2014	transp_25	truck_29	13
farm_227	assemby_4	09/09/2014	transp_25	truck_29	13.2
farm_480	assemby_4	09/09/2014	transp_25	truck_29	13.2
farm_41	assemby_4	09/09/2014	transp_30	truck_3	6
farm_36	assemby_4	09/09/2014	transp_30	truck_3	6.15
farm_15	assemby_4	09/09/2014	transp_30	truck_3	7
farm_68	assemby_4	09/09/2014	transp_30	truck_3	9
farm_858	assemby_4	09/09/2014	transp_30	truck_3	10
farm_727	assemby_4	09/09/2014	transp_30	truck_3	10.3
farm_86	assemby_4	09/09/2014	transp_30	truck_3	12.15
farm_366	assemby_4	09/09/2014	transp_30	truck_3	13.3
farm_368	assemby_4	09/09/2014	transp_30	truck_3	14
farm_367	assemby_4	09/09/2014	transp_30	truck_3	15
farm_136	assemby_4	09/09/2014	transp_33	truck_31	6
farm_77	assemby_4	09/09/2014	transp_33	truck_31	7.3
farm_500	assemby_4	09/09/2014	transp_33	truck_31	8
farm_730	assemby_4	09/09/2014	transp_33	truck_31	9
farm_781	assemby_4	09/09/2014	transp_33	truck_31	10
farm_875	assemby_4	09/09/2014	transp_33	truck_31	10
farm_135	assemby_4	09/09/2014	transp_33	truck_31	11
farm_771	assemby_4	09/09/2014	transp_33	truck_31	12
farm_779	assemby_4	09/09/2014	transp_33	truck_31	14
farm_645	assemby_4	09/09/2014	transp_33	truck_31	15
farm_766	assemby_2	09/09/2014	transp_36	truck_33	6.15
farm_54	assemby_2	09/09/2014	transp_36	truck_33	7.15
farm_610	assemby_2	09/09/2014	transp_36	truck_33	8
farm_674	assemby_2	09/09/2014	transp_36	truck_33	8.3
farm_46	assemby_2	09/09/2014	transp_36	truck_33	9
farm_521	assemby_2	09/09/2014	transp_36	truck_33	9.4
farm_521	assemby_2	09/09/2014	transp_36	truck_33	10.15
farm_409	assemby_2	09/09/2014	transp_36	truck_33	10.3
farm_313	assemby_2	09/09/2014	transp_36	truck_33	11.2
farm_785	assemby_2	09/09/2014	transp_36	truck_33	16.45
farm_262	assemby_4	09/09/2014	transp_11	truck_35	5
farm_805	assemby_4	09/09/2014	transp_11	truck_35	6.3
farm_539	assemby_4	09/09/2014	transp_11	truck_35	7
farm_548	assemby_4	09/09/2014	transp_11	truck_35	7
farm_346	assemby_4	09/09/2014	transp_11	truck_35	8.3
farm_563	assemby_4	09/09/2014	transp_11	truck_35	8.3
farm_57	assemby_1	09/09/2014	transp_13	truck_38	5
farm_699	assemby_1	09/09/2014	transp_13	truck_38	5.15
farm_568	assemby_1	09/09/2014	transp_13	truck_38	6
farm_699	assemby_6	09/09/2014	transp_13	truck_38	6.15
farm_698	assemby_6	09/09/2014	transp_13	truck_38	6.3
farm_678	assemby_6	09/09/2014	transp_13	truck_38	6.4
farm_615	assemby_6	09/09/2014	transp_13	truck_38	7
farm_614	assemby_6	09/09/2014	transp_13	truck_38	7.5
farm_622	assemby_6	09/09/2014	transp_13	truck_38	8.15
farm_695	assemby_1	09/09/2014	transp_13	truck_38	9
farm_9	assemby_4	09/09/2014	transp_24	truck_39	8
farm_817	assemby_4	09/09/2014	transp_24	truck_39	8.3
farm_3	assemby_4	09/09/2014	transp_24	truck_39	9.3
farm_2	assemby_4	09/09/2014	transp_24	truck_39	10
farm_74	assemby_4	09/09/2014	transp_24	truck_39	11
farm_80	assemby_4	09/09/2014	transp_24	truck_39	11.3
farm_286	assemby_4	09/09/2014	transp_24	truck_39	12.3
farm_198	assemby_5	09/09/2014	transp_35	truck_4	6
farm_323	assemby_5	09/09/2014	transp_35	truck_4	6.2
farm_200	assemby_5	09/09/2014	transp_35	truck_4	6.4
farm_783	assemby_5	09/09/2014	transp_35	truck_4	7
farm_67	assemby_5	09/09/2014	transp_35	truck_4	7.35
farm_619	assemby_5	09/09/2014	transp_35	truck_4	7.45
farm_704	assemby_5	09/09/2014	transp_35	truck_4	8
farm_59	assemby_5	09/09/2014	transp_35	truck_4	8.2
farm_64	assemby_5	09/09/2014	transp_35	truck_4	8.2
farm_696	assemby_5	09/09/2014	transp_35	truck_4	8.4
farm_705	assemby_5	09/09/2014	transp_35	truck_4	9
farm_148	assemby_5	09/09/2014	transp_35	truck_4	9.3
farm_693	assemby_5	09/09/2014	transp_35	truck_4	9.45
farm_621	assemby_5	09/09/2014	transp_35	truck_4	10
farm_676	assemby_5	09/09/2014	transp_35	truck_4	10.3
farm_677	assemby_5	09/09/2014	transp_35	truck_4	10.45
farm_635	assemby_5	09/09/2014	transp_31	truck_41	6.3
farm_223	assemby_5	09/09/2014	transp_31	truck_41	7
farm_205	assemby_5	09/09/2014	transp_31	truck_41	7.2
farm_225	assemby_5	09/09/2014	transp_31	truck_41	7.5
farm_115	assemby_5	09/09/2014	transp_31	truck_41	8
farm_112	assemby_5	09/09/2014	transp_31	truck_41	8.45
farm_116	assemby_5	09/09/2014	transp_31	truck_41	9.15
farm_109	assemby_5	09/09/2014	transp_31	truck_41	9.45
farm_748	assemby_5	09/09/2014	transp_31	truck_41	10.2
farm_746	assemby_5	09/09/2014	transp_31	truck_41	10.4
farm_57	assemby_6	09/09/2014	transp_13	truck_42	5.4
farm_568	assemby_6	09/09/2014	transp_13	truck_42	6.3
farm_49	assemby_6	09/09/2014	transp_13	truck_42	7
farm_575	assemby_6	09/09/2014	transp_13	truck_42	7.15
farm_789	assemby_6	09/09/2014	transp_13	truck_42	8
farm_51	assemby_6	09/09/2014	transp_13	truck_42	10
farm_626	assemby_5	09/09/2014	transp_35	truck_43	7.2
farm_113	assemby_4	09/09/2014	transp_1	truck_44	8
farm_268	assemby_4	09/09/2014	transp_1	truck_44	10
farm_411	assemby_4	09/09/2014	transp_1	truck_44	11
farm_526	assemby_4	09/09/2014	transp_1	truck_44	11.3
farm_553	assemby_4	09/09/2014	transp_1	truck_44	12.3
farm_498	assemby_4	09/09/2014	transp_23	truck_45	9
farm_826	assemby_5	09/09/2014	transp_8	truck_46	6
farm_828	assemby_5	09/09/2014	transp_8	truck_46	6.3
farm_522	assemby_5	09/09/2014	transp_8	truck_46	7
farm_525	assemby_5	09/09/2014	transp_8	truck_46	7.3
farm_863	assemby_5	09/09/2014	transp_8	truck_46	8
farm_667	assemby_5	09/09/2014	transp_8	truck_46	8.3
farm_656	assemby_5	09/09/2014	transp_8	truck_46	8.4
farm_246	assemby_5	09/09/2014	transp_8	truck_46	9
farm_245	assemby_5	09/09/2014	transp_8	truck_46	9.45
farm_520	assemby_5	09/09/2014	transp_8	truck_46	10.2
farm_546	assemby_1	09/09/2014	transp_28	truck_5	7.3
farm_523	assemby_1	09/09/2014	transp_28	truck_5	8
farm_484	assemby_2	09/09/2014	transp_36	truck_6	9.4
farm_358	assemby_2	09/09/2014	transp_36	truck_6	10.3
farm_629	assemby_5	09/09/2014	transp_15	truck_7	8
farm_820	assemby_5	09/09/2014	transp_15	truck_7	8.45
farm_294	assemby_5	09/09/2014	transp_15	truck_7	9.1
farm_298	assemby_5	09/09/2014	transp_15	truck_7	9.45
farm_216	assemby_5	09/09/2014	transp_15	truck_7	11
farm_609	assemby_5	09/09/2014	transp_15	truck_7	12.3
farm_282	assemby_5	09/09/2014	transp_9	truck_8	9.45
farm_839	assemby_4	09/09/2014	transp_14	truck_9	6
farm_837	assemby_4	09/09/2014	transp_14	truck_9	7.3
farm_821	assemby_4	09/09/2014	transp_14	truck_9	8
farm_719	assemby_4	09/09/2014	transp_14	truck_9	8.3
farm_562	assemby_4	09/09/2014	transp_14	truck_9	9.3
farm_100	assemby_4	09/09/2014	transp_14	truck_9	10
farm_879	assemby_4	09/09/2014	transp_14	truck_9	11
farm_129	assemby_4	09/09/2014	transp_14	truck_9	12
farm_173	assemby_3	12/09/2014	transp_27	truck_23	15.2
farm_747	assemby_1	15/09/2014	transp_3	truck_10	7.3
farm_233	assemby_1	15/09/2014	transp_3	truck_10	8
farm_234	assemby_1	15/09/2014	transp_3	truck_10	8.45
farm_243	assemby_1	15/09/2014	transp_3	truck_10	9.3
farm_218	assemby_1	15/09/2014	transp_3	truck_10	10
farm_666	assemby_1	15/09/2014	transp_3	truck_10	11
farm_261	assemby_1	15/09/2014	transp_32	truck_13	16
farm_382	assemby_1	15/09/2014	transp_32	truck_13	16
farm_413	assemby_1	15/09/2014	transp_32	truck_13	16
farm_508	assemby_1	15/09/2014	transp_32	truck_13	16
farm_599	assemby_1	15/09/2014	transp_32	truck_13	16
farm_601	assemby_1	15/09/2014	transp_32	truck_13	16
farm_603	assemby_1	15/09/2014	transp_32	truck_13	16
farm_824	assemby_1	15/09/2014	transp_28	truck_14	16.3
farm_834	assemby_1	15/09/2014	transp_28	truck_14	17.3
farm_26	assemby_1	15/09/2014	transp_16	truck_16	9.3
farm_433	assemby_1	15/09/2014	transp_16	truck_16	12.3
farm_430	assemby_1	15/09/2014	transp_16	truck_16	14
farm_462	assemby_1	15/09/2014	transp_16	truck_16	15
farm_447	assemby_1	15/09/2014	transp_16	truck_16	15.3
farm_451	assemby_1	15/09/2014	transp_16	truck_16	16
farm_439	assemby_1	15/09/2014	transp_4	truck_21	10.1
farm_11	assemby_1	15/09/2014	transp_4	truck_21	11.4
farm_287	assemby_1	15/09/2014	transp_4	truck_21	12.2
farm_569	assemby_1	15/09/2014	transp_4	truck_21	12.5
farm_397	assemby_1	15/09/2014	transp_27	truck_23	7.1
farm_194	assemby_1	15/09/2014	transp_27	truck_23	8.1
farm_509	assemby_1	15/09/2014	transp_27	truck_23	8.1
farm_188	assemby_1	15/09/2014	transp_27	truck_23	9.1
farm_301	assemby_1	15/09/2014	transp_27	truck_23	9.1
farm_336	assemby_1	15/09/2014	transp_27	truck_23	9.4
farm_332	assemby_1	15/09/2014	transp_27	truck_23	10.1
farm_304	assemby_1	15/09/2014	transp_27	truck_23	15.1
farm_853	assemby_1	15/09/2014	transp_7	truck_24	10.3
farm_902	assemby_2	15/09/2014	transp_17	truck_32	7
farm_432	assemby_2	15/09/2014	transp_36	truck_33	9
farm_459	assemby_2	15/09/2014	transp_36	truck_33	9.3
farm_171	assemby_2	15/09/2014	transp_36	truck_33	15.3
farm_158	assemby_2	15/09/2014	transp_36	truck_33	15.5
farm_164	assemby_2	15/09/2014	transp_36	truck_33	16.15
farm_168	assemby_2	15/09/2014	transp_36	truck_33	16.3
farm_170	assemby_2	15/09/2014	transp_36	truck_33	17
farm_316	assemby_2	15/09/2014	transp_36	truck_33	17
farm_310	assemby_2	15/09/2014	transp_36	truck_33	18
farm_866	assemby_1	15/09/2014	transp_27	truck_40	9.4
farm_269	assemby_1	15/09/2014	transp_27	truck_40	11
farm_475	assemby_1	15/09/2014	transp_27	truck_40	11
farm_473	assemby_1	15/09/2014	transp_27	truck_40	11.4
farm_341	assemby_3	15/09/2014	transp_27	truck_40	16.3
farm_352	assemby_3	15/09/2014	transp_27	truck_40	16.3
farm_383	assemby_1	15/09/2014	transp_34	truck_49	12.3
farm_414	assemby_1	15/09/2014	transp_34	truck_49	16.3
farm_394	assemby_1	15/09/2014	transp_28	truck_5	11
farm_393	assemby_1	15/09/2014	transp_28	truck_5	11.3
farm_421	assemby_2	15/09/2014	transp_36	truck_6	9.15
farm_416	assemby_2	15/09/2014	transp_36	truck_6	9.4
farm_440	assemby_2	15/09/2014	transp_36	truck_6	10.1
farm_456	assemby_2	15/09/2014	transp_36	truck_6	10.3
farm_452	assemby_2	15/09/2014	transp_36	truck_6	11.1
farm_272	assemby_2	15/09/2014	transp_36	truck_6	12.2
farm_486	assemby_2	15/09/2014	transp_36	truck_6	13.15
farm_491	assemby_2	15/09/2014	transp_36	truck_6	16
farm_802	assemby_2	15/09/2014	transp_36	truck_6	16
farm_273	assemby_4	16/09/2014	transp_21	truck_1	6
farm_279	assemby_4	16/09/2014	transp_21	truck_1	6.3
farm_271	assemby_4	16/09/2014	transp_21	truck_1	7
farm_797	assemby_4	16/09/2014	transp_21	truck_1	8.3
farm_434	assemby_4	16/09/2014	transp_21	truck_1	9
farm_706	assemby_4	16/09/2014	transp_21	truck_1	11
farm_827	assemby_4	16/09/2014	transp_21	truck_1	11.3
farm_238	assemby_1	16/09/2014	transp_3	truck_10	6
farm_237	assemby_1	16/09/2014	transp_3	truck_10	6.3
farm_263	assemby_1	16/09/2014	transp_3	truck_10	7
farm_255	assemby_1	16/09/2014	transp_3	truck_10	7.3
farm_248	assemby_1	16/09/2014	transp_3	truck_10	8
farm_653	assemby_1	16/09/2014	transp_3	truck_10	8.3
farm_608	assemby_1	16/09/2014	transp_3	truck_10	9.15
farm_839	assemby_2	16/09/2014	transp_22	truck_11	8
farm_764	assemby_2	16/09/2014	transp_22	truck_11	9.15
farm_48	assemby_6	16/09/2014	transp_13	truck_12	5.4
farm_61	assemby_6	16/09/2014	transp_13	truck_12	5.5
farm_60	assemby_6	16/09/2014	transp_13	truck_12	6.1
farm_565	assemby_6	16/09/2014	transp_13	truck_12	7.15
farm_574	assemby_6	16/09/2014	transp_13	truck_12	7.3
farm_364	assemby_1	16/09/2014	transp_28	truck_14	7
farm_641	assemby_5	16/09/2014	transp_29	truck_15	7
farm_630	assemby_5	16/09/2014	transp_29	truck_15	7.3
farm_221	assemby_5	16/09/2014	transp_29	truck_15	7.45
farm_479	assemby_5	16/09/2014	transp_29	truck_15	8.45
farm_209	assemby_5	16/09/2014	transp_29	truck_15	9.3
farm_722	assemby_5	16/09/2014	transp_29	truck_15	9.4
farm_239	assemby_5	16/09/2014	transp_29	truck_15	9.45
farm_587	assemby_4	16/09/2014	transp_10	truck_17	7.5
farm_586	assemby_4	16/09/2014	transp_10	truck_17	8.3
farm_250	assemby_4	16/09/2014	transp_10	truck_17	9.4
farm_256	assemby_4	16/09/2014	transp_10	truck_17	10.3
farm_553	assemby_4	16/09/2014	transp_10	truck_17	11.1
farm_595	assemby_5	16/09/2014	transp_12	truck_18	8
farm_596	assemby_5	16/09/2014	transp_12	truck_18	8.3
farm_880	assemby_5	16/09/2014	transp_12	truck_18	9
farm_883	assemby_5	16/09/2014	transp_12	truck_18	9
farm_93	assemby_5	16/09/2014	transp_12	truck_18	10
farm_751	assemby_5	16/09/2014	transp_12	truck_18	10.2
farm_607	assemby_5	16/09/2014	transp_12	truck_18	10.5
farm_203	assemby_5	16/09/2014	transp_12	truck_18	12
farm_474	assemby_5	16/09/2014	transp_12	truck_18	12.5
farm_133	assemby_5	16/09/2014	transp_12	truck_18	13.3
farm_872	assemby_5	16/09/2014	transp_31	truck_19	6
farm_873	assemby_5	16/09/2014	transp_31	truck_19	6.3
farm_637	assemby_5	16/09/2014	transp_31	truck_19	7
farm_640	assemby_5	16/09/2014	transp_31	truck_19	7.3
farm_244	assemby_5	16/09/2014	transp_31	truck_19	8
farm_212	assemby_5	16/09/2014	transp_31	truck_19	8.4
farm_225	assemby_5	16/09/2014	transp_31	truck_19	9.3
farm_115	assemby_5	16/09/2014	transp_31	truck_19	9.45
farm_111	assemby_5	16/09/2014	transp_31	truck_19	10
farm_296	assemby_5	16/09/2014	transp_31	truck_19	10.3
farm_112	assemby_5	16/09/2014	transp_31	truck_19	11.3
farm_750	assemby_5	16/09/2014	transp_31	truck_19	12.15
farm_500	assemby_4	16/09/2014	transp_33	truck_2	10
farm_284	assemby_4	16/09/2014	transp_33	truck_2	10.3
farm_136	assemby_4	16/09/2014	transp_33	truck_2	11
farm_497	assemby_4	16/09/2014	transp_33	truck_2	11
farm_134	assemby_4	16/09/2014	transp_33	truck_2	11.3
farm_281	assemby_4	16/09/2014	transp_33	truck_2	12
farm_781	assemby_4	16/09/2014	transp_33	truck_2	12.3
farm_900	assemby_4	16/09/2014	transp_19	truck_20	7.5
farm_235	assemby_4	16/09/2014	transp_19	truck_20	8.2
farm_898	assemby_4	16/09/2014	transp_19	truck_20	8.5
farm_896	assemby_4	16/09/2014	transp_19	truck_20	9.3
farm_354	assemby_4	16/09/2014	transp_19	truck_20	9.5
farm_867	assemby_4	16/09/2014	transp_19	truck_20	10.1
farm_899	assemby_4	16/09/2014	transp_19	truck_20	10.25
farm_139	assemby_4	16/09/2014	transp_19	truck_20	11.3
farm_897	assemby_4	16/09/2014	transp_19	truck_20	12
farm_528	assemby_4	16/09/2014	transp_2	truck_22	6.4
farm_502	assemby_4	16/09/2014	transp_2	truck_22	7.3
farm_761	assemby_4	16/09/2014	transp_2	truck_22	8.3
farm_835	assemby_4	16/09/2014	transp_2	truck_22	9
farm_765	assemby_4	16/09/2014	transp_2	truck_22	10.2
farm_507	assemby_4	16/09/2014	transp_2	truck_22	11
farm_597	assemby_4	16/09/2014	transp_2	truck_22	11.3
farm_648	assemby_4	16/09/2014	transp_2	truck_22	12.3
farm_756	assemby_4	16/09/2014	transp_2	truck_22	16.4
farm_892	assemby_1	16/09/2014	transp_27	truck_23	7.3
farm_682	assemby_1	16/09/2014	transp_7	truck_24	7
farm_690	assemby_1	16/09/2014	transp_7	truck_24	7.2
farm_675	assemby_1	16/09/2014	transp_7	truck_24	7.5
farm_681	assemby_1	16/09/2014	transp_7	truck_24	9
farm_816	assemby_1	16/09/2014	transp_7	truck_24	9.2
farm_326	assemby_4	16/09/2014	transp_30	truck_25	10
farm_770	assemby_4	16/09/2014	transp_30	truck_25	12.3
farm_733	assemby_4	16/09/2014	transp_30	truck_25	13
farm_367	assemby_4	16/09/2014	transp_30	truck_25	15.15
farm_776	assemby_5	16/09/2014	transp_18	truck_28	8
farm_127	assemby_5	16/09/2014	transp_18	truck_28	9
farm_204	assemby_4	16/09/2014	transp_25	truck_29	6
farm_207	assemby_4	16/09/2014	transp_25	truck_29	6.2
farm_215	assemby_4	16/09/2014	transp_25	truck_29	6.4
farm_13	assemby_4	16/09/2014	transp_25	truck_29	7
farm_91	assemby_4	16/09/2014	transp_25	truck_29	7
farm_213	assemby_4	16/09/2014	transp_25	truck_29	7.3
farm_644	assemby_4	16/09/2014	transp_25	truck_29	8
farm_469	assemby_4	16/09/2014	transp_25	truck_29	8.4
farm_485	assemby_4	16/09/2014	transp_25	truck_29	9
farm_478	assemby_4	16/09/2014	transp_25	truck_29	10
farm_483	assemby_4	16/09/2014	transp_25	truck_29	10.4
farm_480	assemby_4	16/09/2014	transp_25	truck_29	11
farm_257	assemby_4	16/09/2014	transp_25	truck_29	11.3
farm_229	assemby_4	16/09/2014	transp_25	truck_29	12
farm_224	assemby_4	16/09/2014	transp_25	truck_29	12.3
farm_226	assemby_4	16/09/2014	transp_25	truck_29	13
farm_227	assemby_4	16/09/2014	transp_25	truck_29	13
farm_220	assemby_4	16/09/2014	transp_25	truck_29	13.3
farm_487	assemby_4	16/09/2014	transp_30	truck_3	12
farm_488	assemby_4	16/09/2014	transp_30	truck_3	14.3
farm_83	assemby_4	16/09/2014	transp_6	truck_30	6
farm_493	assemby_4	16/09/2014	transp_6	truck_30	7.3
farm_424	assemby_4	16/09/2014	transp_6	truck_30	9
farm_542	assemby_4	16/09/2014	transp_6	truck_30	9.3
farm_533	assemby_4	16/09/2014	transp_6	truck_30	10
farm_283	assemby_4	16/09/2014	transp_33	truck_31	9
farm_771	assemby_4	16/09/2014	transp_33	truck_31	9
farm_20	assemby_4	16/09/2014	transp_33	truck_31	10
farm_24	assemby_4	16/09/2014	transp_33	truck_31	10
farm_43	assemby_4	16/09/2014	transp_33	truck_31	10
farm_772	assemby_4	16/09/2014	transp_33	truck_31	10
farm_875	assemby_4	16/09/2014	transp_33	truck_31	10
farm_884	assemby_4	16/09/2014	transp_33	truck_31	10
farm_137	assemby_4	16/09/2014	transp_33	truck_31	12
farm_779	assemby_4	16/09/2014	transp_33	truck_31	12
farm_780	assemby_4	16/09/2014	transp_33	truck_31	12
farm_135	assemby_4	16/09/2014	transp_33	truck_31	13
farm_645	assemby_4	16/09/2014	transp_33	truck_31	14
farm_532	assemby_2	16/09/2014	transp_36	truck_33	8
farm_537	assemby_2	16/09/2014	transp_36	truck_33	8.3
farm_195	assemby_2	16/09/2014	transp_36	truck_33	9.2
farm_318	assemby_2	16/09/2014	transp_36	truck_33	10.15
farm_319	assemby_2	16/09/2014	transp_36	truck_33	10.3
farm_131	assemby_4	16/09/2014	transp_11	truck_35	6
farm_805	assemby_4	16/09/2014	transp_11	truck_35	7
farm_325	assemby_5	16/09/2014	transp_15	truck_36	8.2
farm_294	assemby_5	16/09/2014	transp_15	truck_36	9
farm_298	assemby_5	16/09/2014	transp_15	truck_36	10
farm_216	assemby_5	16/09/2014	transp_15	truck_36	11.3
farm_609	assemby_5	16/09/2014	transp_15	truck_36	13.1
farm_48	assemby_1	16/09/2014	transp_13	truck_38	5
farm_695	assemby_1	16/09/2014	transp_13	truck_38	5.4
farm_688	assemby_6	16/09/2014	transp_13	truck_38	6
farm_701	assemby_6	16/09/2014	transp_13	truck_38	6.1
farm_692	assemby_6	16/09/2014	transp_13	truck_38	6.45
farm_627	assemby_6	16/09/2014	transp_13	truck_38	7.15
farm_573	assemby_6	16/09/2014	transp_13	truck_38	8
farm_66	assemby_6	16/09/2014	transp_13	truck_38	8.3
farm_592	assemby_1	16/09/2014	transp_13	truck_38	9
farm_852	assemby_1	16/09/2014	transp_13	truck_38	9
farm_851	assemby_1	16/09/2014	transp_13	truck_38	16.4
farm_30	assemby_4	16/09/2014	transp_24	truck_39	8
farm_32	assemby_4	16/09/2014	transp_24	truck_39	9
farm_74	assemby_4	16/09/2014	transp_24	truck_39	10.3
farm_78	assemby_4	16/09/2014	transp_24	truck_39	11.3
farm_79	assemby_4	16/09/2014	transp_24	truck_39	12
farm_55	assemby_6	16/09/2014	transp_13	truck_42	5.3
farm_695	assemby_6	16/09/2014	transp_13	truck_42	6
farm_684	assemby_6	16/09/2014	transp_13	truck_42	6.3
farm_813	assemby_6	16/09/2014	transp_13	truck_42	7
farm_568	assemby_6	16/09/2014	transp_13	truck_42	7.3
farm_63	assemby_6	16/09/2014	transp_13	truck_42	8
farm_625	assemby_1	16/09/2014	transp_13	truck_42	9
farm_200	assemby_5	16/09/2014	transp_35	truck_43	6.3
farm_199	assemby_5	16/09/2014	transp_35	truck_43	6.45
farm_868	assemby_5	16/09/2014	transp_35	truck_43	7.3
farm_704	assemby_5	16/09/2014	transp_35	truck_43	8.3
farm_677	assemby_5	16/09/2014	transp_35	truck_43	9
farm_620	assemby_5	16/09/2014	transp_35	truck_43	9.4
farm_624	assemby_5	16/09/2014	transp_35	truck_43	10
farm_787	assemby_5	16/09/2014	transp_35	truck_43	11.3
farm_842	assemby_5	16/09/2014	transp_35	truck_43	12.5
farm_214	assemby_4	16/09/2014	transp_1	truck_44	7.3
farm_267	assemby_4	16/09/2014	transp_1	truck_44	8.3
farm_526	assemby_4	16/09/2014	transp_1	truck_44	9.3
farm_411	assemby_4	16/09/2014	transp_1	truck_44	11.3
farm_549	assemby_4	16/09/2014	transp_1	truck_44	12.3
farm_826	assemby_5	16/09/2014	transp_8	truck_46	6.2
farm_832	assemby_5	16/09/2014	transp_8	truck_46	7
farm_517	assemby_5	16/09/2014	transp_8	truck_46	7.3
farm_251	assemby_5	16/09/2014	transp_8	truck_46	8.2
farm_662	assemby_5	16/09/2014	transp_8	truck_46	8.45
farm_240	assemby_5	16/09/2014	transp_8	truck_46	9
farm_649	assemby_5	16/09/2014	transp_8	truck_46	9.2
farm_651	assemby_5	16/09/2014	transp_8	truck_46	9.45
farm_655	assemby_5	16/09/2014	transp_8	truck_46	10
farm_738	assemby_5	16/09/2014	transp_8	truck_46	11
farm_725	assemby_5	16/09/2014	transp_8	truck_46	12
farm_830	assemby_1	16/09/2014	transp_28	truck_5	7.3
farm_372	assemby_1	16/09/2014	transp_28	truck_5	8
farm_841	assemby_2	16/09/2014	transp_36	truck_6	6.15
farm_400	assemby_2	16/09/2014	transp_36	truck_6	7
farm_610	assemby_2	16/09/2014	transp_36	truck_6	8
farm_766	assemby_2	16/09/2014	transp_36	truck_6	9.15
farm_403	assemby_2	16/09/2014	transp_36	truck_6	9.5
farm_313	assemby_2	16/09/2014	transp_36	truck_6	10.3
farm_108	assemby_5	16/09/2014	transp_9	truck_8	8.3
farm_735	assemby_5	16/09/2014	transp_9	truck_8	9
farm_839	assemby_4	16/09/2014	transp_14	truck_9	6
farm_821	assemby_4	16/09/2014	transp_14	truck_9	6.1
farm_562	assemby_4	16/09/2014	transp_14	truck_9	6.4
farm_501	assemby_4	16/09/2014	transp_14	truck_9	8
farm_129	assemby_4	16/09/2014	transp_14	truck_9	8.3
farm_100	assemby_4	16/09/2014	transp_14	truck_9	10
farm_107	assemby_4	16/09/2014	transp_14	truck_9	10.3
farm_340	assemby_3	20/09/2014	transp_27	truck_23	8.1
farm_179	assemby_3	21/09/2014	transp_27	truck_34	8.1
farm_260	assemby_1	22/09/2014	transp_32	truck_13	10
farm_598	assemby_1	22/09/2014	transp_32	truck_13	10
farm_258	assemby_1	22/09/2014	transp_32	truck_13	10
farm_829	assemby_1	22/09/2014	transp_28	truck_14	16
farm_824	assemby_1	22/09/2014	transp_28	truck_14	16.3
farm_834	assemby_1	22/09/2014	transp_28	truck_14	17
farm_825	assemby_1	22/09/2014	transp_28	truck_14	17.3
farm_836	assemby_1	22/09/2014	transp_28	truck_14	18.3
farm_26	assemby_1	22/09/2014	transp_16	truck_16	10.3
farm_535	assemby_1	22/09/2014	transp_16	truck_16	12
farm_426	assemby_1	22/09/2014	transp_16	truck_16	14
farm_442	assemby_1	22/09/2014	transp_16	truck_16	14.4
farm_453	assemby_1	22/09/2014	transp_4	truck_21	13.3
farm_534	assemby_1	22/09/2014	transp_4	truck_21	18.3
farm_65	assemby_1	22/09/2014	transp_4	truck_21	19.3
farm_407	assemby_3	22/09/2014	transp_27	truck_23	7
farm_178	assemby_3	22/09/2014	transp_27	truck_23	9.1
farm_306	assemby_1	22/09/2014	transp_27	truck_23	9.1
farm_540	assemby_1	22/09/2014	transp_27	truck_23	9.3
farm_338	assemby_1	22/09/2014	transp_27	truck_23	9.5
farm_559	assemby_3	22/09/2014	transp_27	truck_23	10.1
farm_399	assemby_1	22/09/2014	transp_27	truck_23	10.1
farm_672	assemby_1	22/09/2014	transp_27	truck_23	10.3
farm_647	assemby_1	22/09/2014	transp_27	truck_23	11
farm_185	assemby_1	22/09/2014	transp_27	truck_23	11.3
farm_269	assemby_1	22/09/2014	transp_27	truck_23	12
farm_514	assemby_3	22/09/2014	transp_27	truck_23	16.5
farm_496	assemby_2	22/09/2014	transp_36	truck_33	5.15
farm_798	assemby_2	22/09/2014	transp_36	truck_33	6
farm_491	assemby_2	22/09/2014	transp_36	truck_33	6.3
farm_793	assemby_2	22/09/2014	transp_36	truck_33	15
farm_171	assemby_2	22/09/2014	transp_36	truck_33	15.4
farm_176	assemby_2	22/09/2014	transp_36	truck_33	16
farm_165	assemby_2	22/09/2014	transp_36	truck_33	16.2
farm_182	assemby_2	22/09/2014	transp_36	truck_33	17
farm_170	assemby_2	22/09/2014	transp_36	truck_33	17.15
farm_161	assemby_2	22/09/2014	transp_36	truck_33	17.45
farm_177	assemby_2	22/09/2014	transp_36	truck_33	18.15
farm_319	assemby_2	22/09/2014	transp_36	truck_33	18.45
farm_313	assemby_2	22/09/2014	transp_36	truck_33	19.3
farm_138	assemby_1	22/09/2014	transp_27	truck_34	7.1
farm_169	assemby_3	22/09/2014	transp_27	truck_34	17.3
farm_344	assemby_3	22/09/2014	transp_27	truck_34	18
farm_393	assemby_1	22/09/2014	transp_28	truck_5	11
farm_394	assemby_1	22/09/2014	transp_28	truck_5	11.2
farm_541	assemby_1	22/09/2014	transp_28	truck_5	12
farm_757	assemby_1	22/09/2014	transp_28	truck_5	13
farm_427	assemby_2	22/09/2014	transp_36	truck_6	6
farm_349	assemby_2	22/09/2014	transp_36	truck_6	7.15
farm_378	assemby_2	22/09/2014	transp_36	truck_6	13.3
farm_452	assemby_2	22/09/2014	transp_36	truck_6	14.4
farm_274	assemby_2	22/09/2014	transp_36	truck_6	16
farm_322	assemby_2	22/09/2014	transp_36	truck_6	16.5
farm_316	assemby_2	22/09/2014	transp_36	truck_6	17
farm_440	assemby_2	22/09/2014	transp_36	truck_6	17.25
farm_271	assemby_4	23/09/2014	transp_21	truck_1	8
farm_279	assemby_4	23/09/2014	transp_21	truck_1	8
farm_552	assemby_4	23/09/2014	transp_21	truck_1	9.3
farm_128	assemby_4	23/09/2014	transp_21	truck_1	10.3
farm_527	assemby_4	23/09/2014	transp_21	truck_1	11
farm_634	assemby_1	23/09/2014	transp_3	truck_10	4
farm_664	assemby_1	23/09/2014	transp_3	truck_10	5
farm_652	assemby_1	23/09/2014	transp_3	truck_10	6
farm_739	assemby_1	23/09/2014	transp_3	truck_10	6.45
farm_247	assemby_1	23/09/2014	transp_3	truck_10	7
farm_263	assemby_1	23/09/2014	transp_3	truck_10	7.15
farm_248	assemby_1	23/09/2014	transp_3	truck_10	7.45
farm_255	assemby_1	23/09/2014	transp_3	truck_10	8.15
farm_243	assemby_1	23/09/2014	transp_3	truck_10	8.3
farm_242	assemby_1	23/09/2014	transp_3	truck_10	9
farm_726	assemby_2	23/09/2014	transp_22	truck_11	9.3
farm_725	assemby_2	23/09/2014	transp_22	truck_11	10
farm_145	assemby_2	23/09/2014	transp_22	truck_11	10.3
farm_371	assemby_2	23/09/2014	transp_22	truck_11	11
farm_508	assemby_2	23/09/2014	transp_22	truck_11	11.1
farm_48	assemby_6	23/09/2014	transp_13	truck_12	5.3
farm_62	assemby_6	23/09/2014	transp_13	truck_12	6.05
farm_60	assemby_6	23/09/2014	transp_13	truck_12	6.2
farm_683	assemby_6	23/09/2014	transp_13	truck_12	7
farm_565	assemby_6	23/09/2014	transp_13	truck_12	8
farm_142	assemby_1	23/09/2014	transp_28	truck_14	8.3
farm_239	assemby_5	23/09/2014	transp_29	truck_15	7
farm_641	assemby_5	23/09/2014	transp_29	truck_15	7
farm_887	assemby_5	23/09/2014	transp_29	truck_15	8.45
farm_660	assemby_5	23/09/2014	transp_29	truck_15	9
farm_861	assemby_5	23/09/2014	transp_29	truck_15	9.15
farm_846	assemby_5	23/09/2014	transp_29	truck_15	11
farm_582	assemby_4	23/09/2014	transp_10	truck_17	8
farm_587	assemby_4	23/09/2014	transp_10	truck_17	9
farm_102	assemby_5	23/09/2014	transp_12	truck_18	7.3
farm_87	assemby_5	23/09/2014	transp_12	truck_18	8.15
farm_595	assemby_5	23/09/2014	transp_12	truck_18	8.3
farm_880	assemby_5	23/09/2014	transp_12	truck_18	9.4
farm_607	assemby_5	23/09/2014	transp_12	truck_18	10.3
farm_754	assemby_5	23/09/2014	transp_12	truck_18	11.3
farm_266	assemby_5	23/09/2014	transp_12	truck_18	12.2
farm_389	assemby_5	23/09/2014	transp_31	truck_19	8
farm_29	assemby_5	23/09/2014	transp_31	truck_19	9
farm_112	assemby_5	23/09/2014	transp_31	truck_19	9.3
farm_97	assemby_5	23/09/2014	transp_31	truck_19	10
farm_734	assemby_5	23/09/2014	transp_31	truck_19	10.3
farm_502	assemby_4	23/09/2014	transp_2	truck_22	7.3
farm_760	assemby_4	23/09/2014	transp_2	truck_22	8.1
farm_761	assemby_4	23/09/2014	transp_2	truck_22	8.2
farm_765	assemby_4	23/09/2014	transp_2	truck_22	9
farm_762	assemby_4	23/09/2014	transp_2	truck_22	9.3
farm_556	assemby_4	23/09/2014	transp_2	truck_22	10.4
farm_597	assemby_4	23/09/2014	transp_2	truck_22	11
farm_811	assemby_4	23/09/2014	transp_2	truck_22	17.1
farm_408	assemby_4	23/09/2014	transp_2	truck_22	18
farm_857	assemby_1	23/09/2014	transp_27	truck_23	7.4
farm_716	assemby_1	23/09/2014	transp_7	truck_24	6.35
farm_714	assemby_1	23/09/2014	transp_7	truck_24	7
farm_709	assemby_1	23/09/2014	transp_7	truck_24	7.15
farm_289	assemby_1	23/09/2014	transp_7	truck_24	8.3
farm_691	assemby_1	23/09/2014	transp_7	truck_24	8.5
farm_567	assemby_1	23/09/2014	transp_7	truck_24	9.3
farm_41	assemby_4	23/09/2014	transp_30	truck_25	6
farm_153	assemby_4	23/09/2014	transp_30	truck_25	9
farm_280	assemby_4	23/09/2014	transp_30	truck_25	10
farm_375	assemby_4	23/09/2014	transp_30	truck_25	10.3
farm_727	assemby_4	23/09/2014	transp_30	truck_25	12
farm_300	assemby_4	23/09/2014	transp_30	truck_25	13
farm_86	assemby_4	23/09/2014	transp_30	truck_25	13.5
farm_366	assemby_4	23/09/2014	transp_30	truck_25	14
farm_466	assemby_4	23/09/2014	transp_6	truck_27	8.3
farm_388	assemby_4	23/09/2014	transp_6	truck_27	9
farm_809	assemby_4	23/09/2014	transp_6	truck_27	10
farm_19	assemby_5	23/09/2014	transp_18	truck_28	7.3
farm_881	assemby_5	23/09/2014	transp_18	truck_28	8
farm_16	assemby_5	23/09/2014	transp_18	truck_28	8.3
farm_134	assemby_5	23/09/2014	transp_18	truck_28	8.3
farm_127	assemby_5	23/09/2014	transp_18	truck_28	9.05
farm_561	assemby_5	23/09/2014	transp_18	truck_28	10
farm_106	assemby_4	23/09/2014	transp_25	truck_29	6.3
farm_104	assemby_4	23/09/2014	transp_25	truck_29	7
farm_231	assemby_4	23/09/2014	transp_25	truck_29	7
farm_633	assemby_4	23/09/2014	transp_25	truck_29	8
farm_213	assemby_4	23/09/2014	transp_25	truck_29	8.3
farm_483	assemby_4	23/09/2014	transp_25	truck_29	9
farm_264	assemby_4	23/09/2014	transp_25	truck_29	10
farm_257	assemby_4	23/09/2014	transp_25	truck_29	10.2
farm_480	assemby_4	23/09/2014	transp_25	truck_29	10.45
farm_224	assemby_4	23/09/2014	transp_25	truck_29	11.2
farm_226	assemby_4	23/09/2014	transp_25	truck_29	11.3
farm_800	assemby_4	23/09/2014	transp_6	truck_30	6
farm_807	assemby_4	23/09/2014	transp_6	truck_30	6.2
farm_795	assemby_4	23/09/2014	transp_6	truck_30	7
farm_490	assemby_4	23/09/2014	transp_6	truck_30	9
farm_444	assemby_4	23/09/2014	transp_6	truck_30	9.4
farm_497	assemby_4	23/09/2014	transp_33	truck_31	8
farm_876	assemby_4	23/09/2014	transp_33	truck_31	8
farm_564	assemby_4	23/09/2014	transp_33	truck_31	8.15
farm_136	assemby_4	23/09/2014	transp_33	truck_31	9
farm_356	assemby_4	23/09/2014	transp_33	truck_31	9
farm_500	assemby_4	23/09/2014	transp_33	truck_31	9
farm_357	assemby_4	23/09/2014	transp_33	truck_31	10
farm_577	assemby_4	23/09/2014	transp_33	truck_31	10
farm_588	assemby_4	23/09/2014	transp_33	truck_31	10
farm_882	assemby_4	23/09/2014	transp_33	truck_31	10
farm_21	assemby_4	23/09/2014	transp_33	truck_31	11
farm_281	assemby_4	23/09/2014	transp_33	truck_31	12
farm_780	assemby_4	23/09/2014	transp_33	truck_31	12
farm_135	assemby_4	23/09/2014	transp_33	truck_31	15
farm_645	assemby_4	23/09/2014	transp_33	truck_31	15.3
farm_335	assemby_2	23/09/2014	transp_36	truck_33	5.45
farm_351	assemby_2	23/09/2014	transp_36	truck_33	6
farm_46	assemby_2	23/09/2014	transp_36	truck_33	7
farm_610	assemby_2	23/09/2014	transp_36	truck_33	7.45
farm_674	assemby_2	23/09/2014	transp_36	truck_33	8.1
farm_54	assemby_2	23/09/2014	transp_36	truck_33	8.5
farm_541	assemby_2	23/09/2014	transp_36	truck_33	9.4
farm_537	assemby_2	23/09/2014	transp_36	truck_33	10
farm_403	assemby_2	23/09/2014	transp_36	truck_33	10.3
farm_409	assemby_2	23/09/2014	transp_36	truck_33	10.4
farm_400	assemby_2	23/09/2014	transp_36	truck_33	11
farm_88	assemby_4	23/09/2014	transp_11	truck_35	4
farm_548	assemby_4	23/09/2014	transp_11	truck_35	5
farm_539	assemby_4	23/09/2014	transp_11	truck_35	7.3
farm_346	assemby_4	23/09/2014	transp_11	truck_35	9
farm_563	assemby_4	23/09/2014	transp_11	truck_35	9
farm_325	assemby_5	23/09/2014	transp_15	truck_36	7.3
farm_294	assemby_5	23/09/2014	transp_15	truck_36	10
farm_298	assemby_5	23/09/2014	transp_15	truck_36	10.3
farm_216	assemby_5	23/09/2014	transp_15	truck_36	11.3
farm_712	assemby_5	23/09/2014	transp_15	truck_36	13.3
farm_441	assemby_6	23/09/2014	transp_13	truck_38	6
farm_62	assemby_1	23/09/2014	transp_13	truck_38	6
farm_701	assemby_6	23/09/2014	transp_13	truck_38	6.1
farm_701	assemby_1	23/09/2014	transp_13	truck_38	6.1
farm_699	assemby_6	23/09/2014	transp_13	truck_38	6.3
farm_293	assemby_1	23/09/2014	transp_13	truck_38	6.45
farm_710	assemby_6	23/09/2014	transp_13	truck_38	7
farm_627	assemby_6	23/09/2014	transp_13	truck_38	7.3
farm_573	assemby_1	23/09/2014	transp_13	truck_38	9
farm_707	assemby_1	23/09/2014	transp_13	truck_38	9
farm_419	assemby_1	23/09/2014	transp_13	truck_38	13.3
farm_638	assemby_5	23/09/2014	transp_31	truck_41	6.3
farm_640	assemby_5	23/09/2014	transp_31	truck_41	6.55
farm_467	assemby_5	23/09/2014	transp_31	truck_41	7.3
farm_223	assemby_5	23/09/2014	transp_31	truck_41	8.3
farm_110	assemby_5	23/09/2014	transp_31	truck_41	9
farm_748	assemby_5	23/09/2014	transp_31	truck_41	10
farm_746	assemby_5	23/09/2014	transp_31	truck_41	10.15
farm_742	assemby_5	23/09/2014	transp_31	truck_41	11.1
farm_55	assemby_6	23/09/2014	transp_13	truck_42	5
farm_57	assemby_6	23/09/2014	transp_13	truck_42	5.15
farm_695	assemby_1	23/09/2014	transp_13	truck_42	5.4
farm_684	assemby_6	23/09/2014	transp_13	truck_42	6.15
farm_814	assemby_6	23/09/2014	transp_13	truck_42	6.4
farm_63	assemby_6	23/09/2014	transp_13	truck_42	7.3
farm_49	assemby_6	23/09/2014	transp_13	truck_42	8
farm_47	assemby_6	23/09/2014	transp_13	truck_42	8.4
farm_573	assemby_6	23/09/2014	transp_13	truck_42	9
farm_49	assemby_1	23/09/2014	transp_13	truck_42	9
farm_200	assemby_5	23/09/2014	transp_35	truck_43	7
farm_199	assemby_5	23/09/2014	transp_35	truck_43	7.2
farm_679	assemby_5	23/09/2014	transp_35	truck_43	8.2
farm_619	assemby_5	23/09/2014	transp_35	truck_43	9.3
farm_790	assemby_5	23/09/2014	transp_35	truck_43	11
farm_355	assemby_4	23/09/2014	transp_1	truck_44	7.3
farm_526	assemby_4	23/09/2014	transp_1	truck_44	9
farm_268	assemby_4	23/09/2014	transp_1	truck_44	9.3
farm_499	assemby_4	23/09/2014	transp_1	truck_44	10.3
farm_411	assemby_4	23/09/2014	transp_1	truck_44	11
farm_549	assemby_4	23/09/2014	transp_1	truck_44	13
farm_832	assemby_5	23/09/2014	transp_8	truck_46	6.3
farm_826	assemby_5	23/09/2014	transp_8	truck_46	7
farm_859	assemby_5	23/09/2014	transp_8	truck_46	8
farm_738	assemby_5	23/09/2014	transp_8	truck_46	9.2
farm_489	assemby_5	23/09/2014	transp_5	truck_48	9.4
farm_574	assemby_1	23/09/2014	transp_34	truck_49	8
farm_810	assemby_1	23/09/2014	transp_34	truck_49	9
farm_812	assemby_1	23/09/2014	transp_34	truck_49	9
farm_572	assemby_1	23/09/2014	transp_34	truck_49	9.3
farm_546	assemby_1	23/09/2014	transp_28	truck_5	7.3
farm_523	assemby_1	23/09/2014	transp_28	truck_5	8
farm_840	assemby_1	23/09/2014	transp_28	truck_5	8.3
farm_118	assemby_2	23/09/2014	transp_36	truck_6	5.4
farm_778	assemby_2	23/09/2014	transp_36	truck_6	6.4
farm_358	assemby_2	23/09/2014	transp_36	truck_6	7.4
farm_886	assemby_2	23/09/2014	transp_36	truck_6	8.45
farm_484	assemby_2	23/09/2014	transp_36	truck_6	9.3
farm_766	assemby_2	23/09/2014	transp_36	truck_6	10.3
farm_318	assemby_2	23/09/2014	transp_36	truck_6	18.25
farm_69	assemby_5	23/09/2014	transp_15	truck_7	7
farm_820	assemby_5	23/09/2014	transp_15	truck_7	9
farm_753	assemby_5	23/09/2014	transp_9	truck_8	8.3
farm_646	assemby_5	23/09/2014	transp_9	truck_8	9.3
farm_101	assemby_5	23/09/2014	transp_9	truck_8	10
farm_100	assemby_4	23/09/2014	transp_14	truck_9	5
farm_146	assemby_4	23/09/2014	transp_14	truck_9	5.3
farm_821	assemby_4	23/09/2014	transp_14	truck_9	6
farm_555	assemby_4	23/09/2014	transp_14	truck_9	7
farm_501	assemby_4	23/09/2014	transp_14	truck_9	7.15
farm_538	assemby_4	23/09/2014	transp_14	truck_9	8
farm_254	assemby_4	23/09/2014	transp_14	truck_9	9.3
farm_531	assemby_4	23/09/2014	transp_14	truck_9	10
farm_187	assemby_4	23/09/2014	transp_14	truck_9	10.3
farm_129	assemby_4	23/09/2014	transp_14	truck_9	11.5
farm_347	assemby_3	28/09/2014	transp_27	truck_23	18.3
farm_739	assemby_1	29/09/2014	transp_3	truck_10	7
farm_211	assemby_1	29/09/2014	transp_3	truck_10	7.3
farm_234	assemby_1	29/09/2014	transp_3	truck_10	8
farm_243	assemby_1	29/09/2014	transp_3	truck_10	9
farm_747	assemby_1	29/09/2014	transp_3	truck_10	9.3
farm_608	assemby_1	29/09/2014	transp_3	truck_10	10
farm_382	assemby_1	29/09/2014	transp_32	truck_13	9
farm_385	assemby_1	29/09/2014	transp_32	truck_13	9
farm_603	assemby_1	29/09/2014	transp_32	truck_13	9
farm_767	assemby_1	29/09/2014	transp_32	truck_13	9
farm_369	assemby_1	29/09/2014	transp_28	truck_14	7.3
farm_829	assemby_1	29/09/2014	transp_28	truck_14	8
farm_840	assemby_1	29/09/2014	transp_28	truck_14	9.3
farm_824	assemby_1	29/09/2014	transp_28	truck_14	10
farm_147	assemby_1	29/09/2014	transp_28	truck_14	10.3
farm_442	assemby_1	29/09/2014	transp_16	truck_16	11.3
farm_422	assemby_1	29/09/2014	transp_16	truck_16	12
farm_425	assemby_1	29/09/2014	transp_16	truck_16	12.3
farm_462	assemby_1	29/09/2014	transp_16	truck_16	14.3
farm_611	assemby_1	29/09/2014	transp_4	truck_21	10.15
farm_855	assemby_1	29/09/2014	transp_4	truck_21	17.55
farm_557	assemby_1	29/09/2014	transp_27	truck_23	7.3
farm_193	assemby_3	29/09/2014	transp_27	truck_23	8.1
farm_163	assemby_1	29/09/2014	transp_27	truck_23	9.1
farm_173	assemby_1	29/09/2014	transp_27	truck_23	9.1
farm_189	assemby_1	29/09/2014	transp_27	truck_23	9.3
farm_304	assemby_3	29/09/2014	transp_27	truck_23	9.5
farm_190	assemby_3	29/09/2014	transp_27	truck_23	10.1
farm_176	assemby_2	29/09/2014	transp_36	truck_33	9
farm_456	assemby_2	29/09/2014	transp_36	truck_33	12.45
farm_427	assemby_2	29/09/2014	transp_36	truck_33	13
farm_446	assemby_2	29/09/2014	transp_36	truck_33	13.15
farm_831	assemby_2	29/09/2014	transp_36	truck_33	15
farm_831	assemby_2	29/09/2014	transp_36	truck_33	15.5
farm_172	assemby_2	29/09/2014	transp_36	truck_33	18
farm_166	assemby_2	29/09/2014	transp_36	truck_33	18.2
farm_309	assemby_2	29/09/2014	transp_36	truck_33	18.4
farm_866	assemby_1	29/09/2014	transp_27	truck_40	9.4
farm_513	assemby_1	29/09/2014	transp_27	truck_40	10.3
farm_557	assemby_1	29/09/2014	transp_27	truck_40	11
farm_314	assemby_1	29/09/2014	transp_27	truck_40	12
farm_305	assemby_3	29/09/2014	transp_27	truck_40	17.3
farm_625	assemby_6	29/09/2014	transp_13	truck_42	15.15
farm_815	assemby_6	29/09/2014	transp_13	truck_42	16
farm_814	assemby_6	29/09/2014	transp_13	truck_42	16.3
farm_825	assemby_1	29/09/2014	transp_28	truck_5	9
farm_558	assemby_1	29/09/2014	transp_28	truck_5	10.3
farm_393	assemby_1	29/09/2014	transp_28	truck_5	11.3
farm_541	assemby_1	29/09/2014	transp_28	truck_5	12
farm_85	assemby_1	29/09/2014	transp_28	truck_5	12.3
farm_459	assemby_2	29/09/2014	transp_36	truck_6	11.2
farm_378	assemby_2	29/09/2014	transp_36	truck_6	12.3
farm_486	assemby_2	29/09/2014	transp_36	truck_6	14.15
farm_274	assemby_2	29/09/2014	transp_36	truck_6	15.3
farm_272	assemby_2	29/09/2014	transp_36	truck_6	15.4
farm_452	assemby_2	29/09/2014	transp_36	truck_6	17
farm_416	assemby_2	29/09/2014	transp_36	truck_6	18
farm_343	assemby_2	29/09/2014	transp_36	truck_6	18.3
farm_247	assemby_1	30/09/2014	transp_3	truck_10	7
farm_263	assemby_1	30/09/2014	transp_3	truck_10	7.15
farm_255	assemby_1	30/09/2014	transp_3	truck_10	8
farm_242	assemby_1	30/09/2014	transp_3	truck_10	8.15
farm_519	assemby_6	30/09/2014	transp_13	truck_12	5.3
farm_838	assemby_1	30/09/2014	transp_28	truck_14	7
farm_373	assemby_1	30/09/2014	transp_28	truck_14	7.3
farm_142	assemby_1	30/09/2014	transp_28	truck_14	8
farm_639	assemby_5	30/09/2014	transp_29	truck_15	6
farm_630	assemby_5	30/09/2014	transp_29	truck_15	7
farm_641	assemby_5	30/09/2014	transp_29	truck_15	7
farm_239	assemby_5	30/09/2014	transp_29	truck_15	7.45
farm_661	assemby_5	30/09/2014	transp_29	truck_15	8
farm_720	assemby_5	30/09/2014	transp_29	truck_15	9
farm_722	assemby_5	30/09/2014	transp_29	truck_15	9
farm_125	assemby_5	30/09/2014	transp_29	truck_15	10
farm_846	assemby_5	30/09/2014	transp_29	truck_15	10
farm_582	assemby_4	30/09/2014	transp_10	truck_17	5.4
farm_18	assemby_4	30/09/2014	transp_10	truck_17	7.15
farm_17	assemby_4	30/09/2014	transp_10	truck_17	8.3
farm_25	assemby_4	30/09/2014	transp_10	truck_17	9.2
farm_880	assemby_5	30/09/2014	transp_12	truck_18	8.3
farm_98	assemby_5	30/09/2014	transp_12	truck_18	9
farm_203	assemby_5	30/09/2014	transp_12	truck_18	10
farm_208	assemby_5	30/09/2014	transp_12	truck_18	10.5
farm_474	assemby_5	30/09/2014	transp_12	truck_18	12
farm_133	assemby_5	30/09/2014	transp_12	truck_18	12.3
farm_872	assemby_5	30/09/2014	transp_31	truck_19	6
farm_873	assemby_5	30/09/2014	transp_31	truck_19	6.3
farm_637	assemby_5	30/09/2014	transp_31	truck_19	7.1
farm_12	assemby_5	30/09/2014	transp_31	truck_19	7.3
farm_212	assemby_5	30/09/2014	transp_31	truck_19	8
farm_111	assemby_5	30/09/2014	transp_31	truck_19	8.45
farm_103	assemby_5	30/09/2014	transp_31	truck_19	9.15
farm_77	assemby_4	30/09/2014	transp_33	truck_2	8
farm_728	assemby_4	30/09/2014	transp_33	truck_2	10
farm_45	assemby_4	30/09/2014	transp_33	truck_2	11
farm_236	assemby_4	30/09/2014	transp_19	truck_20	7.45
farm_900	assemby_4	30/09/2014	transp_19	truck_20	8.1
farm_898	assemby_4	30/09/2014	transp_19	truck_20	8.2
farm_235	assemby_4	30/09/2014	transp_19	truck_20	8.55
farm_901	assemby_4	30/09/2014	transp_19	truck_20	9
farm_896	assemby_4	30/09/2014	transp_19	truck_20	9.2
farm_354	assemby_4	30/09/2014	transp_19	truck_20	9.5
farm_867	assemby_4	30/09/2014	transp_19	truck_20	10.15
farm_899	assemby_4	30/09/2014	transp_19	truck_20	10.3
farm_528	assemby_4	30/09/2014	transp_2	truck_22	7.5
farm_768	assemby_4	30/09/2014	transp_2	truck_22	8.1
farm_370	assemby_4	30/09/2014	transp_2	truck_22	9.3
farm_835	assemby_4	30/09/2014	transp_2	truck_22	10.3
farm_811	assemby_4	30/09/2014	transp_2	truck_22	12
farm_648	assemby_4	30/09/2014	transp_2	truck_22	12.4
farm_893	assemby_1	30/09/2014	transp_27	truck_23	7.4
farm_709	assemby_1	30/09/2014	transp_7	truck_24	6.5
farm_623	assemby_1	30/09/2014	transp_7	truck_24	7.1
farm_714	assemby_1	30/09/2014	transp_7	truck_24	7.5
farm_288	assemby_1	30/09/2014	transp_7	truck_24	8.2
farm_686	assemby_1	30/09/2014	transp_7	truck_24	8.4
farm_384	assemby_1	30/09/2014	transp_7	truck_24	10
farm_68	assemby_4	30/09/2014	transp_30	truck_25	6
farm_39	assemby_4	30/09/2014	transp_30	truck_25	8.3
farm_35	assemby_4	30/09/2014	transp_30	truck_25	9.45
farm_41	assemby_4	30/09/2014	transp_30	truck_25	10.15
farm_727	assemby_4	30/09/2014	transp_30	truck_25	11
farm_733	assemby_4	30/09/2014	transp_30	truck_25	12.3
farm_155	assemby_4	30/09/2014	transp_30	truck_25	13.3
farm_154	assemby_4	30/09/2014	transp_30	truck_25	14.3
farm_808	assemby_4	30/09/2014	transp_6	truck_27	6
farm_796	assemby_4	30/09/2014	transp_6	truck_27	7
farm_83	assemby_5	30/09/2014	transp_6	truck_27	8
farm_493	assemby_4	30/09/2014	transp_6	truck_27	8
farm_428	assemby_4	30/09/2014	transp_6	truck_27	9.3
farm_454	assemby_4	30/09/2014	transp_6	truck_27	10
farm_533	assemby_4	30/09/2014	transp_6	truck_27	11
farm_19	assemby_5	30/09/2014	transp_18	truck_28	7.3
farm_881	assemby_5	30/09/2014	transp_18	truck_28	8
farm_285	assemby_5	30/09/2014	transp_18	truck_28	8.3
farm_561	assemby_5	30/09/2014	transp_18	truck_28	9.3
farm_213	assemby_4	30/09/2014	transp_25	truck_29	6
farm_643	assemby_4	30/09/2014	transp_25	truck_29	6
farm_632	assemby_4	30/09/2014	transp_25	truck_29	6.4
farm_636	assemby_4	30/09/2014	transp_25	truck_29	7
farm_633	assemby_4	30/09/2014	transp_25	truck_29	8
farm_644	assemby_4	30/09/2014	transp_25	truck_29	8.2
farm_472	assemby_4	30/09/2014	transp_25	truck_29	9
farm_483	assemby_4	30/09/2014	transp_25	truck_29	9.2
farm_360	assemby_4	30/09/2014	transp_25	truck_29	10
farm_485	assemby_4	30/09/2014	transp_25	truck_29	10.3
farm_478	assemby_4	30/09/2014	transp_25	truck_29	11
farm_206	assemby_4	30/09/2014	transp_25	truck_29	11.3
farm_480	assemby_4	30/09/2014	transp_25	truck_29	11.3
farm_257	assemby_4	30/09/2014	transp_25	truck_29	12
farm_226	assemby_4	30/09/2014	transp_25	truck_29	13
farm_227	assemby_4	30/09/2014	transp_25	truck_29	13
farm_207	assemby_4	30/09/2014	transp_25	truck_29	13.3
farm_584	assemby_4	30/09/2014	transp_33	truck_31	9
farm_875	assemby_4	30/09/2014	transp_33	truck_31	9
farm_20	assemby_4	30/09/2014	transp_33	truck_31	10
farm_126	assemby_4	30/09/2014	transp_33	truck_31	10
farm_730	assemby_4	30/09/2014	transp_33	truck_31	10
farm_781	assemby_4	30/09/2014	transp_33	truck_31	10.3
farm_136	assemby_4	30/09/2014	transp_33	truck_31	11
farm_135	assemby_4	30/09/2014	transp_33	truck_31	12
farm_283	assemby_4	30/09/2014	transp_33	truck_31	12
farm_645	assemby_4	30/09/2014	transp_33	truck_31	14
farm_396	assemby_2	30/09/2014	transp_36	truck_33	6
farm_409	assemby_2	30/09/2014	transp_36	truck_33	6.2
farm_766	assemby_2	30/09/2014	transp_36	truck_33	7.4
farm_537	assemby_2	30/09/2014	transp_36	truck_33	8.1
farm_46	assemby_2	30/09/2014	transp_36	truck_33	8.5
farm_54	assemby_2	30/09/2014	transp_36	truck_33	9.25
farm_610	assemby_2	30/09/2014	transp_36	truck_33	10.3
farm_805	assemby_4	30/09/2014	transp_11	truck_35	5
farm_262	assemby_4	30/09/2014	transp_11	truck_35	6.3
farm_539	assemby_4	30/09/2014	transp_11	truck_35	7
farm_346	assemby_4	30/09/2014	transp_11	truck_35	8.3
farm_553	assemby_4	30/09/2014	transp_31	truck_37	5
farm_267	assemby_4	30/09/2014	transp_31	truck_37	7.15
farm_268	assemby_4	30/09/2014	transp_31	truck_37	7.3
farm_499	assemby_4	30/09/2014	transp_31	truck_37	8.15
farm_53	assemby_6	30/09/2014	transp_13	truck_38	5.5
farm_390	assemby_6	30/09/2014	transp_13	truck_38	6
farm_392	assemby_1	30/09/2014	transp_13	truck_38	6.1
farm_784	assemby_6	30/09/2014	transp_13	truck_38	6.15
farm_47	assemby_6	30/09/2014	transp_13	truck_38	6.2
farm_684	assemby_1	30/09/2014	transp_13	truck_38	6.3
farm_692	assemby_6	30/09/2014	transp_13	truck_38	6.45
farm_694	assemby_6	30/09/2014	transp_13	truck_38	7.1
farm_710	assemby_6	30/09/2014	transp_13	truck_38	7.3
farm_627	assemby_6	30/09/2014	transp_13	truck_38	7.5
farm_612	assemby_6	30/09/2014	transp_13	truck_38	8.2
farm_612	assemby_1	30/09/2014	transp_13	truck_38	8.25
farm_84	assemby_4	30/09/2014	transp_24	truck_39	9
farm_73	assemby_4	30/09/2014	transp_24	truck_39	10
farm_286	assemby_4	30/09/2014	transp_24	truck_39	11.3
farm_48	assemby_6	30/09/2014	transp_13	truck_42	5.3
farm_50	assemby_6	30/09/2014	transp_13	truck_42	5.4
farm_60	assemby_6	30/09/2014	transp_13	truck_42	6
farm_673	assemby_6	30/09/2014	transp_13	truck_42	7
farm_573	assemby_6	30/09/2014	transp_13	truck_42	8
farm_713	assemby_1	30/09/2014	transp_13	truck_42	9
farm_323	assemby_5	30/09/2014	transp_35	truck_43	7.2
farm_677	assemby_5	30/09/2014	transp_35	truck_43	8
farm_56	assemby_5	30/09/2014	transp_35	truck_43	9.2
farm_624	assemby_5	30/09/2014	transp_35	truck_43	12
farm_618	assemby_5	30/09/2014	transp_35	truck_43	12.3
farm_787	assemby_5	30/09/2014	transp_35	truck_43	13.3
farm_621	assemby_5	30/09/2014	transp_35	truck_43	14
farm_256	assemby_4	30/09/2014	transp_1	truck_44	7.3
farm_411	assemby_4	30/09/2014	transp_1	truck_44	9
farm_503	assemby_4	30/09/2014	transp_1	truck_44	9.3
farm_549	assemby_4	30/09/2014	transp_1	truck_44	10.3
farm_217	assemby_5	30/09/2014	transp_8	truck_46	6.4
farm_662	assemby_5	30/09/2014	transp_8	truck_46	8
farm_656	assemby_5	30/09/2014	transp_8	truck_46	8.15
farm_670	assemby_5	30/09/2014	transp_8	truck_46	8.2
farm_863	assemby_5	30/09/2014	transp_8	truck_46	9
farm_826	assemby_5	30/09/2014	transp_8	truck_46	10
farm_725	assemby_5	30/09/2014	transp_8	truck_46	10.3
farm_520	assemby_5	30/09/2014	transp_8	truck_46	11.4
farm_489	assemby_5	30/09/2014	transp_5	truck_48	9.15
farm_685	assemby_1	30/09/2014	transp_34	truck_49	6
farm_570	assemby_1	30/09/2014	transp_34	truck_49	8.2
farm_146	assemby_2	30/09/2014	transp_36	truck_6	6.45
farm_759	assemby_2	30/09/2014	transp_36	truck_6	7.3
farm_403	assemby_2	30/09/2014	transp_36	truck_6	8.45
farm_313	assemby_2	30/09/2014	transp_36	truck_6	9.5
farm_195	assemby_2	30/09/2014	transp_36	truck_6	10
farm_294	assemby_5	30/09/2014	transp_15	truck_7	9.2
farm_216	assemby_5	30/09/2014	transp_15	truck_7	11.3
farm_753	assemby_5	30/09/2014	transp_9	truck_8	8.3
farm_885	assemby_5	30/09/2014	transp_9	truck_8	9.3
farm_740	assemby_5	30/09/2014	transp_9	truck_8	10
farm_295	assemby_5	30/09/2014	transp_9	truck_8	11
farm_839	assemby_4	30/09/2014	transp_14	truck_9	6
farm_821	assemby_4	30/09/2014	transp_14	truck_9	6.3
farm_879	assemby_4	30/09/2014	transp_14	truck_9	7
farm_129	assemby_4	30/09/2014	transp_14	truck_9	9.3
farm_837	assemby_4	30/09/2014	transp_14	truck_9	10.15
farm_505	assemby_3	04/10/2014	transp_27	truck_23	7
farm_512	assemby_3	04/10/2014	transp_27	truck_23	8
farm_238	assemby_1	06/10/2014	transp_3	truck_10	4
farm_238	assemby_1	06/10/2014	transp_3	truck_10	5
farm_590	assemby_1	06/10/2014	transp_3	truck_10	9
farm_634	assemby_1	06/10/2014	transp_3	truck_10	10.3
farm_865	assemby_1	06/10/2014	transp_3	truck_10	16.3
farm_70	assemby_1	06/10/2014	transp_32	truck_13	9
farm_413	assemby_1	06/10/2014	transp_32	truck_13	9
farm_824	assemby_1	06/10/2014	transp_28	truck_14	17
farm_825	assemby_1	06/10/2014	transp_28	truck_14	17.3
farm_402	assemby_1	06/10/2014	transp_16	truck_16	11.2
farm_430	assemby_1	06/10/2014	transp_16	truck_16	13
farm_443	assemby_1	06/10/2014	transp_16	truck_16	14
farm_447	assemby_1	06/10/2014	transp_16	truck_16	14.3
farm_450	assemby_1	06/10/2014	transp_16	truck_16	16
farm_439	assemby_1	06/10/2014	transp_4	truck_21	6.3
farm_11	assemby_1	06/10/2014	transp_4	truck_21	9.3
farm_65	assemby_1	06/10/2014	transp_4	truck_21	10.2
farm_534	assemby_1	06/10/2014	transp_4	truck_21	11.3
farm_188	assemby_1	06/10/2014	transp_27	truck_23	7.3
farm_122	assemby_1	06/10/2014	transp_27	truck_23	9
farm_536	assemby_3	06/10/2014	transp_27	truck_23	9.3
farm_185	assemby_1	06/10/2014	transp_27	truck_23	9.4
farm_191	assemby_1	06/10/2014	transp_27	truck_23	9.4
farm_302	assemby_1	06/10/2014	transp_27	truck_23	10.1
farm_312	assemby_1	06/10/2014	transp_27	truck_23	10.1
farm_399	assemby_1	06/10/2014	transp_27	truck_23	10.1
farm_196	assemby_1	06/10/2014	transp_27	truck_23	10.4
farm_194	assemby_1	06/10/2014	transp_27	truck_23	11
farm_306	assemby_1	06/10/2014	transp_27	truck_23	12.1
farm_510	assemby_3	06/10/2014	transp_27	truck_23	16.1
farm_160	assemby_3	06/10/2014	transp_27	truck_23	18.1
farm_432	assemby_2	06/10/2014	transp_36	truck_33	15
farm_440	assemby_2	06/10/2014	transp_36	truck_33	15.45
farm_445	assemby_2	06/10/2014	transp_36	truck_33	16
farm_792	assemby_2	06/10/2014	transp_36	truck_33	16
farm_438	assemby_2	06/10/2014	transp_36	truck_33	16.15
farm_456	assemby_2	06/10/2014	transp_36	truck_33	16.4
farm_449	assemby_2	06/10/2014	transp_36	truck_33	17
farm_707	assemby_6	06/10/2014	transp_13	truck_38	16
farm_340	assemby_1	06/10/2014	transp_27	truck_40	5
farm_513	assemby_1	06/10/2014	transp_27	truck_40	6
farm_864	assemby_3	06/10/2014	transp_27	truck_40	6.4
farm_518	assemby_1	06/10/2014	transp_27	truck_40	7
farm_506	assemby_1	06/10/2014	transp_27	truck_40	8
farm_269	assemby_3	06/10/2014	transp_27	truck_40	8.4
farm_540	assemby_1	06/10/2014	transp_27	truck_40	10.5
farm_341	assemby_1	06/10/2014	transp_27	truck_40	11
farm_344	assemby_1	06/10/2014	transp_27	truck_40	11.3
farm_669	assemby_1	06/10/2014	transp_27	truck_40	15.3
farm_398	assemby_6	06/10/2014	transp_13	truck_42	10
farm_410	assemby_6	06/10/2014	transp_13	truck_42	17.3
farm_843	assemby_6	06/10/2014	transp_13	truck_42	17.3
farm_560	assemby_1	06/10/2014	transp_28	truck_5	10.4
farm_558	assemby_1	06/10/2014	transp_28	truck_5	11
farm_393	assemby_1	06/10/2014	transp_28	truck_5	11.3
farm_541	assemby_1	06/10/2014	transp_28	truck_5	12
farm_176	assemby_2	06/10/2014	transp_36	truck_6	14.15
farm_168	assemby_2	06/10/2014	transp_36	truck_6	14.5
farm_166	assemby_2	06/10/2014	transp_36	truck_6	15.15
farm_800	assemby_2	06/10/2014	transp_36	truck_6	17.15
farm_263	assemby_1	07/10/2014	transp_3	truck_10	5
farm_652	assemby_1	07/10/2014	transp_3	truck_10	5.4
farm_237	assemby_1	07/10/2014	transp_3	truck_10	6
farm_241	assemby_1	07/10/2014	transp_3	truck_10	6.25
farm_252	assemby_1	07/10/2014	transp_3	truck_10	7
farm_255	assemby_1	07/10/2014	transp_3	truck_10	7.15
farm_242	assemby_1	07/10/2014	transp_3	truck_10	7.3
farm_211	assemby_1	07/10/2014	transp_3	truck_10	8.3
farm_218	assemby_1	07/10/2014	transp_3	truck_10	9.1
farm_653	assemby_1	07/10/2014	transp_3	truck_10	9.3
farm_145	assemby_2	07/10/2014	transp_22	truck_11	7.45
farm_726	assemby_2	07/10/2014	transp_22	truck_11	8.3
farm_146	assemby_2	07/10/2014	transp_22	truck_11	8.45
farm_895	assemby_2	07/10/2014	transp_22	truck_11	9.3
farm_759	assemby_2	07/10/2014	transp_22	truck_11	10.15
farm_530	assemby_2	07/10/2014	transp_22	truck_11	10.5
farm_48	assemby_6	07/10/2014	transp_13	truck_12	5.2
farm_62	assemby_1	07/10/2014	transp_13	truck_12	6
farm_60	assemby_6	07/10/2014	transp_13	truck_12	6.3
farm_708	assemby_6	07/10/2014	transp_13	truck_12	7
farm_683	assemby_6	07/10/2014	transp_13	truck_12	7.3
farm_574	assemby_6	07/10/2014	transp_13	truck_12	8
farm_718	assemby_1	07/10/2014	transp_28	truck_14	7.15
farm_630	assemby_5	07/10/2014	transp_29	truck_15	7
farm_639	assemby_5	07/10/2014	transp_29	truck_15	7
farm_641	assemby_5	07/10/2014	transp_29	truck_15	7
farm_659	assemby_5	07/10/2014	transp_29	truck_15	8.4
farm_663	assemby_5	07/10/2014	transp_29	truck_15	8.45
farm_862	assemby_5	07/10/2014	transp_29	truck_15	9
farm_846	assemby_5	07/10/2014	transp_29	truck_15	10
farm_587	assemby_4	07/10/2014	transp_10	truck_17	7.4
farm_256	assemby_4	07/10/2014	transp_10	truck_17	9
farm_526	assemby_4	07/10/2014	transp_10	truck_17	10.1
farm_87	assemby_5	07/10/2014	transp_12	truck_18	7.4
farm_114	assemby_5	07/10/2014	transp_12	truck_18	8.2
farm_595	assemby_5	07/10/2014	transp_12	truck_18	8.3
farm_93	assemby_5	07/10/2014	transp_12	truck_18	9.3
farm_646	assemby_5	07/10/2014	transp_12	truck_18	10
farm_754	assemby_5	07/10/2014	transp_12	truck_18	10.5
farm_607	assemby_5	07/10/2014	transp_12	truck_18	11
farm_203	assemby_5	07/10/2014	transp_12	truck_18	12
farm_266	assemby_5	07/10/2014	transp_12	truck_18	13
farm_389	assemby_5	07/10/2014	transp_31	truck_19	8.2
farm_115	assemby_5	07/10/2014	transp_31	truck_19	9.3
farm_225	assemby_5	07/10/2014	transp_31	truck_19	10
farm_111	assemby_5	07/10/2014	transp_31	truck_19	10.15
farm_500	assemby_4	07/10/2014	transp_33	truck_2	7.3
farm_497	assemby_4	07/10/2014	transp_33	truck_2	8.2
farm_580	assemby_4	07/10/2014	transp_33	truck_2	10
farm_20	assemby_4	07/10/2014	transp_33	truck_2	10.3
farm_24	assemby_4	07/10/2014	transp_33	truck_2	11
farm_884	assemby_4	07/10/2014	transp_33	truck_2	11
farm_135	assemby_4	07/10/2014	transp_33	truck_2	13
farm_898	assemby_4	07/10/2014	transp_19	truck_20	8.2
farm_896	assemby_4	07/10/2014	transp_19	truck_20	8.3
farm_354	assemby_4	07/10/2014	transp_19	truck_20	9.2
farm_867	assemby_4	07/10/2014	transp_19	truck_20	9.5
farm_899	assemby_4	07/10/2014	transp_19	truck_20	10.3
farm_139	assemby_4	07/10/2014	transp_19	truck_20	11
farm_894	assemby_4	07/10/2014	transp_19	truck_20	11
farm_897	assemby_4	07/10/2014	transp_19	truck_20	11.3
farm_689	assemby_4	07/10/2014	transp_2	truck_22	5.3
farm_768	assemby_4	07/10/2014	transp_2	truck_22	7.4
farm_507	assemby_4	07/10/2014	transp_2	truck_22	8.2
farm_756	assemby_4	07/10/2014	transp_2	truck_22	8.5
farm_835	assemby_4	07/10/2014	transp_2	truck_22	9.4
farm_597	assemby_4	07/10/2014	transp_2	truck_22	10.3
farm_811	assemby_4	07/10/2014	transp_2	truck_22	11
farm_192	assemby_4	07/10/2014	transp_2	truck_22	12.15
farm_857	assemby_1	07/10/2014	transp_27	truck_23	7.2
farm_317	assemby_1	07/10/2014	transp_27	truck_23	9.1
farm_893	assemby_1	07/10/2014	transp_27	truck_23	9.4
farm_682	assemby_1	07/10/2014	transp_7	truck_24	7
farm_714	assemby_1	07/10/2014	transp_7	truck_24	8.1
farm_681	assemby_1	07/10/2014	transp_7	truck_24	9
farm_384	assemby_1	07/10/2014	transp_7	truck_24	10
farm_22	assemby_4	07/10/2014	transp_30	truck_25	6
farm_23	assemby_4	07/10/2014	transp_30	truck_25	6.3
farm_329	assemby_4	07/10/2014	transp_30	truck_25	7.15
farm_770	assemby_4	07/10/2014	transp_30	truck_25	9.4
farm_727	assemby_4	07/10/2014	transp_30	truck_25	10
farm_732	assemby_4	07/10/2014	transp_30	truck_25	11
farm_86	assemby_4	07/10/2014	transp_30	truck_25	12.1
farm_153	assemby_4	07/10/2014	transp_30	truck_25	13
farm_367	assemby_4	07/10/2014	transp_30	truck_25	14
farm_368	assemby_4	07/10/2014	transp_30	truck_25	15
farm_16	assemby_5	07/10/2014	transp_18	truck_28	7.3
farm_877	assemby_5	07/10/2014	transp_18	truck_28	9
farm_127	assemby_5	07/10/2014	transp_18	truck_28	10
farm_878	assemby_5	07/10/2014	transp_18	truck_28	10
farm_481	assemby_5	07/10/2014	transp_18	truck_28	11
farm_561	assemby_5	07/10/2014	transp_18	truck_28	11
farm_257	assemby_4	07/10/2014	transp_25	truck_29	6.3
farm_228	assemby_4	07/10/2014	transp_25	truck_29	7
farm_633	assemby_4	07/10/2014	transp_25	truck_29	7
farm_230	assemby_4	07/10/2014	transp_25	truck_29	7.3
farm_483	assemby_4	07/10/2014	transp_25	truck_29	8
farm_472	assemby_4	07/10/2014	transp_25	truck_29	9
farm_480	assemby_4	07/10/2014	transp_25	truck_29	9.3
farm_224	assemby_4	07/10/2014	transp_25	truck_29	10
farm_226	assemby_4	07/10/2014	transp_25	truck_29	10.4
farm_220	assemby_4	07/10/2014	transp_25	truck_29	11
farm_222	assemby_4	07/10/2014	transp_25	truck_29	13.2
farm_40	assemby_4	07/10/2014	transp_30	truck_3	11
farm_38	assemby_4	07/10/2014	transp_30	truck_3	12
farm_36	assemby_4	07/10/2014	transp_30	truck_3	13.3
farm_591	assemby_5	07/10/2014	transp_6	truck_30	6
farm_806	assemby_5	07/10/2014	transp_6	truck_30	7
farm_493	assemby_5	07/10/2014	transp_6	truck_30	8.3
farm_460	assemby_5	07/10/2014	transp_6	truck_30	9
farm_448	assemby_5	07/10/2014	transp_6	truck_30	9.3
farm_431	assemby_5	07/10/2014	transp_6	truck_30	10
farm_357	assemby_4	07/10/2014	transp_33	truck_31	6
farm_134	assemby_4	07/10/2014	transp_33	truck_31	8
farm_136	assemby_4	07/10/2014	transp_33	truck_31	8
farm_43	assemby_4	07/10/2014	transp_33	truck_31	10
farm_281	assemby_4	07/10/2014	transp_33	truck_31	11
farm_774	assemby_4	07/10/2014	transp_33	truck_31	12
farm_875	assemby_4	07/10/2014	transp_33	truck_31	13
farm_645	assemby_4	07/10/2014	transp_33	truck_31	15
farm_333	assemby_2	07/10/2014	transp_36	truck_33	5.5
farm_339	assemby_2	07/10/2014	transp_36	truck_33	6.2
farm_496	assemby_2	07/10/2014	transp_36	truck_33	7
farm_537	assemby_2	07/10/2014	transp_36	truck_33	7.5
farm_521	assemby_2	07/10/2014	transp_36	truck_33	8.15
farm_54	assemby_2	07/10/2014	transp_36	truck_33	9
farm_610	assemby_2	07/10/2014	transp_36	truck_33	9.3
farm_674	assemby_2	07/10/2014	transp_36	truck_33	9.45
farm_403	assemby_2	07/10/2014	transp_36	truck_33	10.4
farm_841	assemby_2	07/10/2014	transp_36	truck_33	11
farm_131	assemby_4	07/10/2014	transp_11	truck_35	6
farm_548	assemby_4	07/10/2014	transp_11	truck_35	7
farm_539	assemby_4	07/10/2014	transp_11	truck_35	7.3
farm_563	assemby_4	07/10/2014	transp_11	truck_35	9
farm_216	assemby_5	07/10/2014	transp_15	truck_36	10
farm_201	assemby_6	07/10/2014	transp_13	truck_38	6
farm_699	assemby_6	07/10/2014	transp_13	truck_38	6
farm_692	assemby_6	07/10/2014	transp_13	truck_38	6.2
farm_697	assemby_6	07/10/2014	transp_13	truck_38	6.5
farm_614	assemby_6	07/10/2014	transp_13	truck_38	7.4
farm_391	assemby_1	07/10/2014	transp_13	truck_38	9
farm_5	assemby_4	07/10/2014	transp_24	truck_39	8
farm_6	assemby_4	07/10/2014	transp_24	truck_39	8.3
farm_75	assemby_4	07/10/2014	transp_24	truck_39	9
farm_32	assemby_4	07/10/2014	transp_24	truck_39	10.3
farm_638	assemby_5	07/10/2014	transp_31	truck_41	6.15
farm_637	assemby_5	07/10/2014	transp_31	truck_41	6.3
farm_205	assemby_5	07/10/2014	transp_31	truck_41	7.4
farm_112	assemby_5	07/10/2014	transp_31	truck_41	8.2
farm_105	assemby_5	07/10/2014	transp_31	truck_41	8.45
farm_109	assemby_5	07/10/2014	transp_31	truck_41	9
farm_748	assemby_5	07/10/2014	transp_31	truck_41	9.35
farm_746	assemby_5	07/10/2014	transp_31	truck_41	10
farm_752	assemby_5	07/10/2014	transp_31	truck_41	10.25
farm_736	assemby_5	07/10/2014	transp_31	truck_41	10.5
farm_406	assemby_6	07/10/2014	transp_13	truck_42	5
farm_61	assemby_6	07/10/2014	transp_13	truck_42	5.3
farm_390	assemby_6	07/10/2014	transp_13	truck_42	5.3
farm_406	assemby_1	07/10/2014	transp_13	truck_42	5.3
farm_55	assemby_6	07/10/2014	transp_13	truck_42	5.4
farm_58	assemby_6	07/10/2014	transp_13	truck_42	6
farm_700	assemby_1	07/10/2014	transp_13	truck_42	6
farm_699	assemby_1	07/10/2014	transp_13	truck_42	6.1
farm_703	assemby_1	07/10/2014	transp_13	truck_42	6.1
farm_63	assemby_6	07/10/2014	transp_13	truck_42	6.3
farm_47	assemby_6	07/10/2014	transp_13	truck_42	6.4
farm_813	assemby_6	07/10/2014	transp_13	truck_42	6.55
farm_391	assemby_6	07/10/2014	transp_13	truck_42	7
farm_66	assemby_6	07/10/2014	transp_13	truck_42	7.15
farm_410	assemby_1	07/10/2014	transp_13	truck_42	9
farm_592	assemby_1	07/10/2014	transp_13	truck_42	9
farm_200	assemby_5	07/10/2014	transp_35	truck_43	6.45
farm_869	assemby_5	07/10/2014	transp_35	truck_43	7
farm_868	assemby_5	07/10/2014	transp_35	truck_43	7.3
farm_818	assemby_5	07/10/2014	transp_35	truck_43	8
farm_693	assemby_5	07/10/2014	transp_35	truck_43	8.3
farm_870	assemby_5	07/10/2014	transp_35	truck_43	8.45
farm_677	assemby_5	07/10/2014	transp_35	truck_43	9
farm_198	assemby_5	07/10/2014	transp_35	truck_43	9.2
farm_148	assemby_5	07/10/2014	transp_35	truck_43	10
farm_788	assemby_5	07/10/2014	transp_35	truck_43	11
farm_619	assemby_5	07/10/2014	transp_35	truck_43	13
farm_214	assemby_4	07/10/2014	transp_1	truck_44	8
farm_267	assemby_4	07/10/2014	transp_1	truck_44	8.3
farm_268	assemby_4	07/10/2014	transp_1	truck_44	9.3
farm_411	assemby_4	07/10/2014	transp_1	truck_44	10.3
farm_553	assemby_4	07/10/2014	transp_1	truck_44	11
farm_549	assemby_4	07/10/2014	transp_1	truck_44	12
farm_721	assemby_5	07/10/2014	transp_8	truck_46	6
farm_832	assemby_5	07/10/2014	transp_8	truck_46	6.3
farm_826	assemby_5	07/10/2014	transp_8	truck_46	7
farm_517	assemby_5	07/10/2014	transp_8	truck_46	7.3
farm_525	assemby_5	07/10/2014	transp_8	truck_46	8
farm_859	assemby_5	07/10/2014	transp_8	truck_46	8.3
farm_240	assemby_5	07/10/2014	transp_8	truck_46	9
farm_605	assemby_5	07/10/2014	transp_8	truck_46	11
farm_308	assemby_5	07/10/2014	transp_20	truck_47	10
farm_546	assemby_1	07/10/2014	transp_28	truck_5	7.3
farm_371	assemby_2	07/10/2014	transp_36	truck_6	6.45
farm_766	assemby_2	07/10/2014	transp_36	truck_6	7.45
farm_484	assemby_2	07/10/2014	transp_36	truck_6	8.4
farm_315	assemby_2	07/10/2014	transp_36	truck_6	9.4
farm_316	assemby_2	07/10/2014	transp_36	truck_6	10
farm_319	assemby_2	07/10/2014	transp_36	truck_6	10
farm_313	assemby_2	07/10/2014	transp_36	truck_6	10.15
farm_501	assemby_4	07/10/2014	transp_14	truck_9	6.3
farm_129	assemby_4	07/10/2014	transp_14	truck_9	7.3
farm_100	assemby_4	07/10/2014	transp_14	truck_9	9
farm_837	assemby_4	07/10/2014	transp_14	truck_9	10
farm_473	assemby_3	10/10/2014	transp_27	truck_40	6.2
farm_132	assemby_3	10/10/2014	transp_27	truck_40	6.4
farm_260	assemby_1	13/10/2014	transp_32	truck_13	9
farm_261	assemby_1	13/10/2014	transp_32	truck_13	9
farm_381	assemby_1	13/10/2014	transp_32	truck_13	9
farm_382	assemby_1	13/10/2014	transp_32	truck_13	9
farm_413	assemby_1	13/10/2014	transp_32	truck_13	9
farm_508	assemby_1	13/10/2014	transp_32	truck_13	9
farm_601	assemby_1	13/10/2014	transp_32	truck_13	9
farm_823	assemby_1	13/10/2014	transp_28	truck_14	16.3
farm_822	assemby_1	13/10/2014	transp_28	truck_14	17
farm_834	assemby_1	13/10/2014	transp_28	truck_14	17.3
farm_840	assemby_1	13/10/2014	transp_28	truck_14	18
farm_836	assemby_1	13/10/2014	transp_28	truck_14	18.3
farm_430	assemby_1	13/10/2014	transp_16	truck_16	13
farm_443	assemby_1	13/10/2014	transp_16	truck_16	14.3
farm_450	assemby_1	13/10/2014	transp_16	truck_16	15
farm_417	assemby_1	13/10/2014	transp_16	truck_16	16
farm_534	assemby_1	13/10/2014	transp_4	truck_21	9.3
farm_65	assemby_1	13/10/2014	transp_4	truck_21	10.05
farm_571	assemby_1	13/10/2014	transp_4	truck_21	10.3
farm_611	assemby_1	13/10/2014	transp_4	truck_21	11.15
farm_848	assemby_1	13/10/2014	transp_4	truck_21	17.3
farm_845	assemby_1	13/10/2014	transp_27	truck_23	7
farm_334	assemby_1	13/10/2014	transp_27	truck_23	7.2
farm_188	assemby_1	13/10/2014	transp_27	truck_23	7.3
farm_504	assemby_3	13/10/2014	transp_27	truck_23	7.5
farm_185	assemby_3	13/10/2014	transp_27	truck_23	8.1
farm_190	assemby_3	13/10/2014	transp_27	truck_23	8.1
farm_536	assemby_1	13/10/2014	transp_27	truck_23	9
farm_559	assemby_1	13/10/2014	transp_27	truck_23	9.2
farm_348	assemby_3	13/10/2014	transp_27	truck_23	9.4
farm_193	assemby_1	13/10/2014	transp_27	truck_23	9.4
farm_332	assemby_3	13/10/2014	transp_27	truck_23	10.1
farm_302	assemby_3	13/10/2014	transp_27	truck_23	16.2
farm_380	assemby_2	13/10/2014	transp_36	truck_33	7
farm_486	assemby_2	13/10/2014	transp_36	truck_33	9.4
farm_274	assemby_2	13/10/2014	transp_36	truck_33	11
farm_272	assemby_2	13/10/2014	transp_36	truck_33	11.3
farm_452	assemby_2	13/10/2014	transp_36	truck_33	12.3
farm_432	assemby_2	13/10/2014	transp_36	truck_33	12.5
farm_445	assemby_2	13/10/2014	transp_36	truck_33	13.4
farm_456	assemby_2	13/10/2014	transp_36	truck_33	14
farm_449	assemby_2	13/10/2014	transp_36	truck_33	14.2
farm_457	assemby_2	13/10/2014	transp_36	truck_33	14.4
farm_615	assemby_1	13/10/2014	transp_13	truck_38	5
farm_697	assemby_1	13/10/2014	transp_13	truck_38	15.5
farm_492	assemby_1	13/10/2014	transp_27	truck_40	6
farm_314	assemby_1	13/10/2014	transp_27	truck_40	8
farm_475	assemby_1	13/10/2014	transp_27	truck_40	10
farm_269	assemby_1	13/10/2014	transp_27	truck_40	10.1
farm_394	assemby_1	13/10/2014	transp_28	truck_5	11.3
farm_541	assemby_1	13/10/2014	transp_28	truck_5	12
farm_120	assemby_2	13/10/2014	transp_36	truck_6	6.15
farm_118	assemby_2	13/10/2014	transp_36	truck_6	7
farm_161	assemby_2	13/10/2014	transp_36	truck_6	7.4
farm_168	assemby_2	13/10/2014	transp_36	truck_6	8
farm_177	assemby_2	13/10/2014	transp_36	truck_6	8.3
farm_839	assemby_2	13/10/2014	transp_36	truck_6	11.3
farm_186	assemby_2	13/10/2014	transp_36	truck_6	12.4
farm_440	assemby_2	13/10/2014	transp_36	truck_6	15
farm_801	assemby_2	13/10/2014	transp_36	truck_6	16
farm_303	assemby_2	13/10/2014	transp_36	truck_6	17
farm_263	assemby_1	14/10/2014	transp_3	truck_10	3
farm_265	assemby_1	14/10/2014	transp_3	truck_10	6.3
farm_238	assemby_1	14/10/2014	transp_3	truck_10	6.4
farm_237	assemby_1	14/10/2014	transp_3	truck_10	7
farm_255	assemby_1	14/10/2014	transp_3	truck_10	8
farm_653	assemby_1	14/10/2014	transp_3	truck_10	8.45
farm_749	assemby_1	14/10/2014	transp_3	truck_10	16
farm_608	assemby_1	14/10/2014	transp_3	truck_10	16.3
farm_763	assemby_2	14/10/2014	transp_22	truck_11	8
farm_48	assemby_6	14/10/2014	transp_13	truck_12	5.3
farm_60	assemby_6	14/10/2014	transp_13	truck_12	6.15
farm_565	assemby_6	14/10/2014	transp_13	truck_12	7.4
farm_565	assemby_1	14/10/2014	transp_13	truck_12	7.5
farm_641	assemby_5	14/10/2014	transp_29	truck_15	7
farm_630	assemby_5	14/10/2014	transp_29	truck_15	7.3
farm_221	assemby_5	14/10/2014	transp_29	truck_15	8
farm_479	assemby_5	14/10/2014	transp_29	truck_15	8.3
farm_887	assemby_5	14/10/2014	transp_29	truck_15	9
farm_582	assemby_4	14/10/2014	transp_10	truck_17	7
farm_256	assemby_4	14/10/2014	transp_10	truck_17	9.3
farm_94	assemby_5	14/10/2014	transp_12	truck_18	7.4
farm_114	assemby_5	14/10/2014	transp_12	truck_18	8
farm_114	assemby_5	14/10/2014	transp_12	truck_18	8.2
farm_90	assemby_5	14/10/2014	transp_12	truck_18	8.4
farm_607	assemby_5	14/10/2014	transp_12	truck_18	10.3
farm_133	assemby_5	14/10/2014	transp_12	truck_18	12.1
farm_873	assemby_5	14/10/2014	transp_31	truck_19	7.1
farm_734	assemby_5	14/10/2014	transp_31	truck_19	7.4
farm_29	assemby_5	14/10/2014	transp_31	truck_19	8.3
farm_744	assemby_5	14/10/2014	transp_31	truck_19	10.1
farm_244	assemby_5	14/10/2014	transp_31	truck_19	10.4
farm_20	assemby_4	14/10/2014	transp_33	truck_2	10
farm_24	assemby_4	14/10/2014	transp_33	truck_2	10.3
farm_777	assemby_4	14/10/2014	transp_33	truck_2	11
farm_882	assemby_4	14/10/2014	transp_33	truck_2	13.3
farm_811	assemby_4	14/10/2014	transp_2	truck_22	6.1
farm_528	assemby_4	14/10/2014	transp_2	truck_22	8
farm_761	assemby_4	14/10/2014	transp_2	truck_22	8.3
farm_765	assemby_4	14/10/2014	transp_2	truck_22	9
farm_507	assemby_4	14/10/2014	transp_2	truck_22	9.3
farm_756	assemby_4	14/10/2014	transp_2	truck_22	10.1
farm_502	assemby_4	14/10/2014	transp_2	truck_22	10.4
farm_658	assemby_4	14/10/2014	transp_2	truck_22	11.3
farm_857	assemby_1	14/10/2014	transp_27	truck_23	7.1
farm_682	assemby_1	14/10/2014	transp_7	truck_24	6.55
farm_289	assemby_1	14/10/2014	transp_7	truck_24	7.15
farm_812	assemby_1	14/10/2014	transp_7	truck_24	7.35
farm_572	assemby_1	14/10/2014	transp_7	truck_24	8
farm_816	assemby_1	14/10/2014	transp_7	truck_24	9
farm_567	assemby_1	14/10/2014	transp_7	truck_24	10
farm_388	assemby_5	14/10/2014	transp_6	truck_27	6
farm_791	assemby_5	14/10/2014	transp_6	truck_27	7
farm_533	assemby_5	14/10/2014	transp_6	truck_27	8
farm_542	assemby_5	14/10/2014	transp_6	truck_27	8.3
farm_264	assemby_4	14/10/2014	transp_25	truck_29	6.1
farm_14	assemby_4	14/10/2014	transp_25	truck_29	7
farm_633	assemby_4	14/10/2014	transp_25	truck_29	8
farm_477	assemby_4	14/10/2014	transp_25	truck_29	9
farm_483	assemby_4	14/10/2014	transp_25	truck_29	9.4
farm_480	assemby_4	14/10/2014	transp_25	truck_29	11
farm_226	assemby_4	14/10/2014	transp_25	truck_29	11.3
farm_222	assemby_4	14/10/2014	transp_25	truck_29	12
farm_224	assemby_4	14/10/2014	transp_25	truck_29	12.3
farm_631	assemby_4	14/10/2014	transp_25	truck_29	13.2
farm_206	assemby_4	14/10/2014	transp_25	truck_29	14
farm_257	assemby_4	14/10/2014	transp_25	truck_29	14.4
farm_425	assemby_5	14/10/2014	transp_6	truck_30	8
farm_444	assemby_5	14/10/2014	transp_6	truck_30	8.3
farm_435	assemby_5	14/10/2014	transp_6	truck_30	9
farm_429	assemby_5	14/10/2014	transp_6	truck_30	9.1
farm_44	assemby_4	14/10/2014	transp_33	truck_31	8
farm_781	assemby_4	14/10/2014	transp_33	truck_31	8
farm_580	assemby_4	14/10/2014	transp_33	truck_31	9
farm_728	assemby_4	14/10/2014	transp_33	truck_31	9
farm_45	assemby_4	14/10/2014	transp_33	truck_31	10
farm_729	assemby_4	14/10/2014	transp_33	truck_31	10
farm_730	assemby_4	14/10/2014	transp_33	truck_31	10
farm_875	assemby_4	14/10/2014	transp_33	truck_31	10
farm_645	assemby_4	14/10/2014	transp_33	truck_31	15
farm_409	assemby_2	14/10/2014	transp_36	truck_33	6.1
farm_405	assemby_2	14/10/2014	transp_36	truck_33	6.3
farm_537	assemby_2	14/10/2014	transp_36	truck_33	7.15
farm_46	assemby_2	14/10/2014	transp_36	truck_33	8.15
farm_54	assemby_2	14/10/2014	transp_36	truck_33	9
farm_674	assemby_2	14/10/2014	transp_36	truck_33	9.4
farm_403	assemby_2	14/10/2014	transp_36	truck_33	10.15
farm_805	assemby_4	14/10/2014	transp_11	truck_35	5
farm_131	assemby_4	14/10/2014	transp_11	truck_35	6
farm_563	assemby_4	14/10/2014	transp_11	truck_35	8.3
farm_629	assemby_5	14/10/2014	transp_15	truck_36	8.2
farm_298	assemby_5	14/10/2014	transp_15	truck_36	9.4
farm_216	assemby_5	14/10/2014	transp_15	truck_36	11
farm_724	assemby_5	14/10/2014	transp_15	truck_36	12
farm_712	assemby_5	14/10/2014	transp_15	truck_36	13.3
farm_701	assemby_1	14/10/2014	transp_13	truck_38	4.5
farm_622	assemby_6	14/10/2014	transp_13	truck_38	6
farm_197	assemby_1	14/10/2014	transp_13	truck_38	6
farm_782	assemby_6	14/10/2014	transp_13	truck_38	6.15
farm_49	assemby_6	14/10/2014	transp_13	truck_38	6.3
farm_814	assemby_1	14/10/2014	transp_13	truck_38	7
farm_612	assemby_1	14/10/2014	transp_13	truck_38	7.1
farm_851	assemby_1	14/10/2014	transp_13	truck_38	8
farm_57	assemby_1	14/10/2014	transp_13	truck_38	9
farm_66	assemby_1	14/10/2014	transp_13	truck_38	9
farm_573	assemby_1	14/10/2014	transp_13	truck_38	9
farm_57	assemby_6	14/10/2014	transp_13	truck_42	5.3
farm_293	assemby_6	14/10/2014	transp_13	truck_42	6.3
farm_673	assemby_6	14/10/2014	transp_13	truck_42	7
farm_66	assemby_6	14/10/2014	transp_13	truck_42	8
farm_575	assemby_6	14/10/2014	transp_13	truck_42	8.3
farm_573	assemby_6	14/10/2014	transp_13	truck_42	8.4
farm_202	assemby_5	14/10/2014	transp_35	truck_43	7.3
farm_56	assemby_5	14/10/2014	transp_35	truck_43	8
farm_783	assemby_5	14/10/2014	transp_35	truck_43	8.2
farm_818	assemby_5	14/10/2014	transp_35	truck_43	8.4
farm_677	assemby_5	14/10/2014	transp_35	truck_43	9
farm_696	assemby_5	14/10/2014	transp_35	truck_43	9.3
farm_705	assemby_5	14/10/2014	transp_35	truck_43	10
farm_624	assemby_5	14/10/2014	transp_35	truck_43	10.3
farm_411	assemby_4	14/10/2014	transp_1	truck_44	9
farm_553	assemby_4	14/10/2014	transp_1	truck_44	10
farm_499	assemby_4	14/10/2014	transp_1	truck_44	11.3
farm_721	assemby_5	14/10/2014	transp_8	truck_46	6
farm_217	assemby_5	14/10/2014	transp_8	truck_46	7.2
farm_251	assemby_5	14/10/2014	transp_8	truck_46	8.3
farm_240	assemby_5	14/10/2014	transp_8	truck_46	9
farm_656	assemby_5	14/10/2014	transp_8	truck_46	9.15
farm_667	assemby_5	14/10/2014	transp_8	truck_46	9.3
farm_863	assemby_5	14/10/2014	transp_8	truck_46	10
farm_717	assemby_5	14/10/2014	transp_8	truck_46	11
farm_544	assemby_5	14/10/2014	transp_8	truck_46	11.45
farm_826	assemby_5	14/10/2014	transp_8	truck_46	12.2
farm_520	assemby_5	14/10/2014	transp_8	truck_46	13
farm_570	assemby_1	14/10/2014	transp_34	truck_49	8
farm_574	assemby_1	14/10/2014	transp_34	truck_49	9.5
farm_383	assemby_1	14/10/2014	transp_34	truck_49	10
farm_414	assemby_1	14/10/2014	transp_34	truck_49	10
farm_602	assemby_1	14/10/2014	transp_34	truck_49	10
farm_741	assemby_1	14/10/2014	transp_28	truck_5	7.3
farm_523	assemby_1	14/10/2014	transp_28	truck_5	8
farm_363	assemby_1	14/10/2014	transp_28	truck_5	8.1
farm_830	assemby_1	14/10/2014	transp_28	truck_5	9
farm_142	assemby_1	14/10/2014	transp_28	truck_5	9.3
farm_144	assemby_2	14/10/2014	transp_36	truck_6	7.4
farm_532	assemby_2	14/10/2014	transp_36	truck_6	8.15
farm_484	assemby_2	14/10/2014	transp_36	truck_6	9.15
farm_735	assemby_5	14/10/2014	transp_9	truck_8	9.3
farm_187	assemby_4	14/10/2014	transp_14	truck_9	6
farm_821	assemby_4	14/10/2014	transp_14	truck_9	7
farm_562	assemby_4	14/10/2014	transp_14	truck_9	7.2
farm_538	assemby_4	14/10/2014	transp_14	truck_9	7.4
farm_837	assemby_4	14/10/2014	transp_14	truck_9	8.2
farm_254	assemby_4	14/10/2014	transp_14	truck_9	9
farm_234	assemby_1	20/10/2014	transp_3	truck_10	11
farm_590	assemby_1	20/10/2014	transp_3	truck_10	11
farm_218	assemby_1	20/10/2014	transp_3	truck_10	12
farm_258	assemby_1	20/10/2014	transp_32	truck_13	9
farm_259	assemby_1	20/10/2014	transp_32	truck_13	9
farm_600	assemby_1	20/10/2014	transp_32	truck_13	9
farm_767	assemby_1	20/10/2014	transp_32	truck_13	9
farm_604	assemby_1	20/10/2014	transp_32	truck_13	12
farm_823	assemby_1	20/10/2014	transp_28	truck_14	16.3
farm_822	assemby_1	20/10/2014	transp_28	truck_14	17
farm_834	assemby_1	20/10/2014	transp_28	truck_14	17.3
farm_825	assemby_1	20/10/2014	transp_28	truck_14	18
farm_535	assemby_1	20/10/2014	transp_16	truck_16	11
farm_402	assemby_1	20/10/2014	transp_16	truck_16	11.3
farm_442	assemby_1	20/10/2014	transp_16	truck_16	13.3
farm_462	assemby_1	20/10/2014	transp_16	truck_16	15
farm_450	assemby_1	20/10/2014	transp_16	truck_16	15.3
farm_463	assemby_1	20/10/2014	transp_16	truck_16	16
farm_617	assemby_1	20/10/2014	transp_4	truck_21	6
farm_844	assemby_1	20/10/2014	transp_4	truck_21	12.3
farm_185	assemby_1	20/10/2014	transp_27	truck_23	6.3
farm_353	assemby_1	20/10/2014	transp_27	truck_23	7
farm_336	assemby_1	20/10/2014	transp_27	truck_23	9.4
farm_156	assemby_1	20/10/2014	transp_27	truck_23	9.5
farm_337	assemby_1	20/10/2014	transp_27	truck_23	10
farm_163	assemby_1	20/10/2014	transp_27	truck_23	10.4
farm_304	assemby_3	20/10/2014	transp_27	truck_23	16.1
farm_347	assemby_3	20/10/2014	transp_27	truck_23	16.3
farm_513	assemby_1	20/10/2014	transp_27	truck_40	8
farm_518	assemby_1	20/10/2014	transp_27	truck_40	8
farm_540	assemby_1	20/10/2014	transp_27	truck_40	9.3
farm_455	assemby_1	20/10/2014	transp_27	truck_40	10
farm_529	assemby_1	20/10/2014	transp_27	truck_40	10.4
farm_647	assemby_3	20/10/2014	transp_27	truck_40	11.3
farm_851	assemby_6	20/10/2014	transp_13	truck_42	17
farm_841	assemby_6	20/10/2014	transp_13	truck_42	17.3
farm_560	assemby_1	20/10/2014	transp_28	truck_5	11
farm_393	assemby_1	20/10/2014	transp_28	truck_5	11.3
farm_48	assemby_6	21/10/2014	transp_13	truck_12	5.3
farm_60	assemby_6	21/10/2014	transp_13	truck_12	6.3
farm_815	assemby_6	21/10/2014	transp_13	truck_12	7
farm_149	assemby_6	21/10/2014	transp_13	truck_12	8
farm_373	assemby_1	21/10/2014	transp_28	truck_14	6.3
farm_369	assemby_1	21/10/2014	transp_28	truck_14	7
farm_829	assemby_1	21/10/2014	transp_28	truck_14	8
farm_639	assemby_5	21/10/2014	transp_29	truck_15	7
farm_641	assemby_5	21/10/2014	transp_29	truck_15	7.4
farm_239	assemby_5	21/10/2014	transp_29	truck_15	8
farm_862	assemby_5	21/10/2014	transp_29	truck_15	9
farm_722	assemby_5	21/10/2014	transp_29	truck_15	9.4
farm_606	assemby_5	21/10/2014	transp_29	truck_15	10
farm_660	assemby_5	21/10/2014	transp_29	truck_15	10
farm_661	assemby_5	21/10/2014	transp_29	truck_15	10
farm_665	assemby_5	21/10/2014	transp_29	truck_15	10.15
farm_861	assemby_5	21/10/2014	transp_29	truck_15	10.15
farm_887	assemby_5	21/10/2014	transp_29	truck_15	11
farm_587	assemby_4	21/10/2014	transp_10	truck_17	7.2
farm_17	assemby_4	21/10/2014	transp_10	truck_17	8
farm_582	assemby_4	21/10/2014	transp_10	truck_17	8.1
farm_25	assemby_4	21/10/2014	transp_10	truck_17	8.3
farm_553	assemby_4	21/10/2014	transp_10	truck_17	10.3
farm_499	assemby_4	21/10/2014	transp_10	truck_17	11.1
farm_95	assemby_5	21/10/2014	transp_12	truck_18	7.3
farm_102	assemby_5	21/10/2014	transp_12	truck_18	8.2
farm_595	assemby_5	21/10/2014	transp_12	truck_18	8.3
farm_888	assemby_5	21/10/2014	transp_12	truck_18	9.3
farm_607	assemby_5	21/10/2014	transp_12	truck_18	10.15
farm_754	assemby_5	21/10/2014	transp_12	truck_18	11
farm_203	assemby_5	21/10/2014	transp_12	truck_18	11.4
farm_208	assemby_5	21/10/2014	transp_12	truck_18	12
farm_133	assemby_5	21/10/2014	transp_12	truck_18	13.2
farm_389	assemby_5	21/10/2014	transp_31	truck_19	8
farm_29	assemby_5	21/10/2014	transp_31	truck_19	9.1
farm_112	assemby_5	21/10/2014	transp_31	truck_19	9.5
farm_134	assemby_4	21/10/2014	transp_33	truck_2	9
farm_136	assemby_4	21/10/2014	transp_33	truck_2	9
farm_729	assemby_4	21/10/2014	transp_33	truck_2	10
farm_884	assemby_4	21/10/2014	transp_33	truck_2	11
farm_761	assemby_4	21/10/2014	transp_2	truck_22	8.3
farm_765	assemby_4	21/10/2014	transp_2	truck_22	9
farm_545	assemby_4	21/10/2014	transp_2	truck_22	9.4
farm_831	assemby_4	21/10/2014	transp_2	truck_22	11.2
farm_857	assemby_1	21/10/2014	transp_27	truck_23	7.1
farm_572	assemby_1	21/10/2014	transp_7	truck_24	6.4
farm_623	assemby_1	21/10/2014	transp_7	truck_24	7.1
farm_714	assemby_1	21/10/2014	transp_7	truck_24	7.46
farm_289	assemby_1	21/10/2014	transp_7	truck_24	8.1
farm_291	assemby_1	21/10/2014	transp_7	truck_24	8.3
farm_682	assemby_1	21/10/2014	transp_7	truck_24	9.3
farm_686	assemby_1	21/10/2014	transp_7	truck_24	9.45
farm_384	assemby_1	21/10/2014	transp_7	truck_24	10.15
farm_280	assemby_4	21/10/2014	transp_30	truck_25	8.3
farm_152	assemby_4	21/10/2014	transp_30	truck_25	9.5
farm_770	assemby_4	21/10/2014	transp_30	truck_25	10
farm_727	assemby_4	21/10/2014	transp_30	truck_25	10.45
farm_733	assemby_4	21/10/2014	transp_30	truck_25	11.45
farm_300	assemby_4	21/10/2014	transp_30	truck_25	12
farm_367	assemby_4	21/10/2014	transp_30	truck_25	13.5
farm_366	assemby_4	21/10/2014	transp_30	truck_25	14
farm_791	assemby_5	21/10/2014	transp_6	truck_27	7
farm_420	assemby_5	21/10/2014	transp_6	truck_27	9
farm_800	assemby_5	21/10/2014	transp_6	truck_27	9
farm_809	assemby_5	21/10/2014	transp_6	truck_27	10
farm_533	assemby_5	21/10/2014	transp_6	truck_27	11
farm_19	assemby_5	21/10/2014	transp_18	truck_28	7.3
farm_731	assemby_5	21/10/2014	transp_18	truck_28	8
farm_881	assemby_5	21/10/2014	transp_18	truck_28	8
farm_878	assemby_5	21/10/2014	transp_18	truck_28	8.3
farm_776	assemby_5	21/10/2014	transp_18	truck_28	9
farm_127	assemby_5	21/10/2014	transp_18	truck_28	10
farm_285	assemby_5	21/10/2014	transp_18	truck_28	10
farm_137	assemby_5	21/10/2014	transp_18	truck_28	10.3
farm_130	assemby_5	21/10/2014	transp_18	truck_28	11.3
farm_471	assemby_5	21/10/2014	transp_18	truck_28	12
farm_561	assemby_5	21/10/2014	transp_18	truck_28	12.3
farm_207	assemby_4	21/10/2014	transp_25	truck_29	6.4
farm_213	assemby_4	21/10/2014	transp_25	truck_29	7
farm_633	assemby_4	21/10/2014	transp_25	truck_29	7.3
farm_478	assemby_4	21/10/2014	transp_25	truck_29	8.2
farm_483	assemby_4	21/10/2014	transp_25	truck_29	9
farm_480	assemby_4	21/10/2014	transp_25	truck_29	9.4
farm_257	assemby_4	21/10/2014	transp_25	truck_29	10.3
farm_206	assemby_4	21/10/2014	transp_25	truck_29	11.2
farm_224	assemby_4	21/10/2014	transp_25	truck_29	12
farm_226	assemby_4	21/10/2014	transp_25	truck_29	12.3
farm_227	assemby_4	21/10/2014	transp_25	truck_29	12.4
farm_71	assemby_5	21/10/2014	transp_6	truck_30	6
farm_591	assemby_5	21/10/2014	transp_6	truck_30	7
farm_807	assemby_5	21/10/2014	transp_6	truck_30	8
farm_431	assemby_5	21/10/2014	transp_6	truck_30	9.3
farm_493	assemby_5	21/10/2014	transp_6	truck_30	10
farm_794	assemby_5	21/10/2014	transp_6	truck_30	10.2
farm_77	assemby_4	21/10/2014	transp_33	truck_31	7
farm_356	assemby_4	21/10/2014	transp_33	truck_31	9
farm_357	assemby_4	21/10/2014	transp_33	truck_31	9
farm_876	assemby_4	21/10/2014	transp_33	truck_31	9
farm_135	assemby_4	21/10/2014	transp_33	truck_31	10
farm_283	assemby_4	21/10/2014	transp_33	truck_31	10
farm_875	assemby_4	21/10/2014	transp_33	truck_31	10
farm_772	assemby_4	21/10/2014	transp_33	truck_31	13
farm_645	assemby_4	21/10/2014	transp_33	truck_31	15.3
farm_88	assemby_4	21/10/2014	transp_11	truck_35	4
farm_805	assemby_4	21/10/2014	transp_11	truck_35	6
farm_346	assemby_4	21/10/2014	transp_11	truck_35	7
farm_539	assemby_4	21/10/2014	transp_11	truck_35	8
farm_563	assemby_4	21/10/2014	transp_11	truck_35	9
farm_325	assemby_5	21/10/2014	transp_15	truck_36	7.3
farm_629	assemby_5	21/10/2014	transp_15	truck_36	8.3
farm_294	assemby_5	21/10/2014	transp_15	truck_36	9.4
farm_609	assemby_5	21/10/2014	transp_15	truck_36	12
farm_216	assemby_5	21/10/2014	transp_15	truck_36	13
farm_398	assemby_6	21/10/2014	transp_13	truck_38	6
farm_62	assemby_1	21/10/2014	transp_13	truck_38	6
farm_707	assemby_1	21/10/2014	transp_13	truck_38	6
farm_782	assemby_6	21/10/2014	transp_13	truck_38	6.1
farm_695	assemby_1	21/10/2014	transp_13	truck_38	6.1
farm_52	assemby_6	21/10/2014	transp_13	truck_38	6.15
farm_324	assemby_6	21/10/2014	transp_13	truck_38	6.3
farm_386	assemby_1	21/10/2014	transp_13	truck_38	6.3
farm_55	assemby_6	21/10/2014	transp_13	truck_38	6.5
farm_49	assemby_6	21/10/2014	transp_13	truck_38	7
farm_813	assemby_1	21/10/2014	transp_13	truck_38	7
farm_47	assemby_6	21/10/2014	transp_13	truck_38	7.1
farm_710	assemby_6	21/10/2014	transp_13	truck_38	7.5
farm_851	assemby_1	21/10/2014	transp_13	truck_38	9
farm_73	assemby_4	21/10/2014	transp_24	truck_39	8
farm_79	assemby_4	21/10/2014	transp_24	truck_39	8.3
farm_81	assemby_4	21/10/2014	transp_24	truck_39	9.3
farm_3	assemby_4	21/10/2014	transp_24	truck_39	10.3
farm_33	assemby_4	21/10/2014	transp_24	truck_39	11.3
farm_212	assemby_5	21/10/2014	transp_31	truck_41	7.4
farm_99	assemby_5	21/10/2014	transp_31	truck_41	8
farm_111	assemby_5	21/10/2014	transp_31	truck_41	8.35
farm_103	assemby_5	21/10/2014	transp_31	truck_41	9.25
farm_109	assemby_5	21/10/2014	transp_31	truck_41	9.4
farm_748	assemby_5	21/10/2014	transp_31	truck_41	10.2
farm_736	assemby_5	21/10/2014	transp_31	truck_41	10.5
farm_715	assemby_6	21/10/2014	transp_13	truck_42	5.3
farm_708	assemby_6	21/10/2014	transp_13	truck_42	6.1
farm_293	assemby_6	21/10/2014	transp_13	truck_42	6.4
farm_814	assemby_6	21/10/2014	transp_13	truck_42	7.15
farm_592	assemby_1	21/10/2014	transp_13	truck_42	9
farm_200	assemby_5	21/10/2014	transp_35	truck_43	7
farm_199	assemby_5	21/10/2014	transp_35	truck_43	7.15
farm_704	assemby_5	21/10/2014	transp_35	truck_43	9
farm_693	assemby_5	21/10/2014	transp_35	truck_43	9.2
farm_620	assemby_5	21/10/2014	transp_35	truck_43	10
farm_56	assemby_5	21/10/2014	transp_35	truck_43	10.2
farm_621	assemby_5	21/10/2014	transp_35	truck_43	11
farm_59	assemby_5	21/10/2014	transp_35	truck_43	13
farm_214	assemby_4	21/10/2014	transp_1	truck_44	8
farm_267	assemby_4	21/10/2014	transp_1	truck_44	9
farm_411	assemby_4	21/10/2014	transp_1	truck_44	10.3
farm_516	assemby_4	21/10/2014	transp_1	truck_44	11.3
farm_832	assemby_5	21/10/2014	transp_8	truck_46	6
farm_517	assemby_5	21/10/2014	transp_8	truck_46	6.3
farm_522	assemby_5	21/10/2014	transp_8	truck_46	7
farm_525	assemby_5	21/10/2014	transp_8	truck_46	7.3
farm_859	assemby_5	21/10/2014	transp_8	truck_46	8.15
farm_662	assemby_5	21/10/2014	transp_8	truck_46	8.3
farm_251	assemby_5	21/10/2014	transp_8	truck_46	9
farm_245	assemby_5	21/10/2014	transp_8	truck_46	9.3
farm_738	assemby_5	21/10/2014	transp_8	truck_46	10.3
farm_725	assemby_5	21/10/2014	transp_8	truck_46	11.3
farm_726	assemby_5	21/10/2014	transp_8	truck_46	12
farm_372	assemby_1	21/10/2014	transp_28	truck_5	7.3
farm_145	assemby_2	21/10/2014	transp_36	truck_6	15.15
farm_839	assemby_4	21/10/2014	transp_14	truck_9	5
farm_562	assemby_4	21/10/2014	transp_14	truck_9	7
farm_837	assemby_4	21/10/2014	transp_14	truck_9	7.3
farm_719	assemby_4	21/10/2014	transp_14	truck_9	8.3
farm_107	assemby_4	21/10/2014	transp_14	truck_9	9.5
farm_28	assemby_4	21/10/2014	transp_14	truck_9	10
farm_129	assemby_4	21/10/2014	transp_14	truck_9	11.3
farm_755	assemby_2	23/10/2014	transp_36	truck_6	16.15
farm_845	assemby_3	26/10/2014	transp_27	truck_23	7
farm_160	assemby_3	26/10/2014	transp_27	truck_23	7.1
[truncated: 1,192 more rows]
